# Supplementary material for: The abrogation of condensin function provides independent evidence for defining the self-renewing population of pluripotent stem cells
Source: Dev Biol. 2018 Jan 15;433(2):218–26. doi: 10.1016/j.ydbio.2017.07.023 (PMC5771471; doi:10.1016/j.ydbio.2017.07.023)
Supplement: Supplementary file 1 — Supplementary material Fasta file containing nucleotide sequences of condensin complex I subunits in triclad planarians. [file mmc1.txt]

>Schmidtea_mediterranea NCAPG
AAATATTATATTTTTGCCATTTTTCAAAATGCCTACAAAAATTTCAAAGAAACCTAGATTTGAAAAAGTATGTAGCGAAGATACAGATTTAACATTTTCTACAGAGAATCAGGAAAATAATGGTGTTGAAATTCGTACTGTATTGTCAGTATTCAGGGAATGTACGGATTTACATGCTCATGAAAGATTAATAACTCAATTAAAAATTGAATTTTACGATAAATTAAATATTAACGAATTTTGTGAGGATTTTTTCAACTGTTTTCGATTTATATTGGAAATAGAAGATGACACGAGATCAGATATTCCAATTCAATTTATTATTAAATTCGTTATTTCTTGTCTCATAAAAGCAGACAATACGGATGCCAAGGAAAAAAGTCTGAAATTTCTTAAGCGTTTAGTTAAATTTGCATTTGAACACCATGACTGTGAACAACATTATGTTCGACTTCATATAGTTAAAACTTTCAAAGTTCTTTTAAATGAACTGAACGATGACATCGATGTTCCTGAAACATTTTATGATATTATACAAGATGCATTATTAAAAAGAGTTTGGGATGTTAAGCCATCTATAAGAGCTGAAGCAGCTCAAGCGTCTTCAAGATTACAAAACCCCAGTGATGCCGGATGTAATGTTGTTATTTCACTAACTCATCTTTGTAAATTTGACAGTTCTCACAAAGTTCGTTTGTCAGCAATGCAATCGCTAGCGATCACGACTAAAAGTTTACCTGTCATTATTACTCGATGTCGTGATGTTAATAATTTCGTCCGGAAAGGTGCTTATGATTTACTGATTAAATGGAAAATATTGAAACCTCTCACCGTTTCAAAACGATTGCAAATAATGGAAAATGGATTGAATGACAAATCAGACATTGTCAAACAATCTTGTATTGGATTGCTCAAAGTTTGGCTGCATGTATCGGAAAATGATCCAGTGGCTCTTCTGAAACGTCTGGATGTTGAAACCATGGAAGAAGCTACTGAATTGACACTGAAGAATTTATTTCAATGTTTGAGTGAACAAGAAATTATCACAATGGTAGATTTCCTGAGTGAGAAAATGAACGATAAGAAAATAGTTCTGGATGAGCATATGACTAGTGACATGGTGTTTTTCTGGCGGCATTTAGTACAATTTCTAAATGAAAAAGCCGAAGATAATGCTAGCCAATTGGAACGAATTATTCCCTCGGCCATTGATTTTGTGCTCCTTTTAGAAAAGTTATTGAGTAAGCCAATCGAACAATCAAGGCTCAAAGAAGTCGTGCTTGATGAATATTTAGAGTCGTACACAATTATCAAGCATTTATTGCCAATAGTTAAATATATGGATATATACGATGAACACAATCGCAAGATCATGTTTGATATGGTTAAGCTTGCATTGTCCTCACCAGCGATTCCTTTCAATTACGTAGAGCCCCTAATGAAAATGCTAGTTCACATGGAAAGCAATAACGAGAAAATATGCAATTTAACAGTTGAACTAATCAACGAATTGATCAATGAACCCGGTAGTGAATCGACAGTGGCTCTTTCAGCGGACACTCTACAATCTGTCCACAATGAGCCAATGATTGTCGATACTGGAGATAATCAACCGGAAATCGACCCGACCGTCATAAATCGGGAAGCCTTACGTCGAAATAAATTAGAACTAGCGGAAATCGAAGTCCGTATCAATGAATTGAACGAATCAATGAGTAATTGCCGAAAGGAAAATCTGTTTGATAAAATGGCGAACATCCTCGTGGATTTGCAAGCCTTGTCCGATCAGAAAACTTGCCTATATAAACAAAAAGATCTGCTATTGAATCCCATCGGCAATGGTAATGAGGATATCATCATCAATACCGGAGCCGGGATTGATGGTGAGCCGGGCCTGGAGCAGGGGCAATTGCCGGCCGCAGCCACTGATGATGAACCGATGGTGGGAGAACCGAGTGAACGGATTAAAAAGGAAGTAAATGAAAGCACGCTGTGGATGAGTAAAGGCATGGAAAGCAAAATAATCAAAGCCAACGTCATGACAATTGTAATGATTCAGGAGTGCAATTTGTTGTGGCATTTACCGCCGACTTTAAGGACTCTCTTTCTTGACGTTATTCTCGTCAGTGTGCAGCATTCCGATATCTACGTCCGTGAGAAAGCCATAATGGCAATGGGACTCTGCTGCCTTTTAGATAAGGAAATCGCCGTTAAATACTACCAGATATTCATTGATAGTTTGCACATGGATCATGACTCGATCAAGGAAATATCGCTGAAATCATTGATTGATATGTTTATTCGATTTGGGATAGAACCTTTCCAGGAGGCCTTTATTGCCAACAAGGATGCCAAGGGATTGTTATCATCGAAAACCGAAGAATCTGGATCGACATTGAAATTGGAAACGAGTTTCATATCGGACGCTACCCAATTGACCGAAGAGGATTACAATAGGTTTACGACGGAATTAATGACTCCGATAATCGATCTCCTCAACCATCAGAATACAGACATTCAAACAACTGTTGCTATCGGGCTTTCGAAACTGCTTTTCAGTCATAAGTTGTTGTCATCGAAACTGTTGTCACGCCTGTTGCTACTGTGGTTTAATCCGAGCACTGATGGCAATATCAAGTTGCGTCAATATCTAGCGGCATTCTTCACGAATTACAGTCTCATGTCGGCTGATAACCAAGAGGCGATCACTAATTGCTTTCTGACCACAATGAGGACCTTGTTTAGGGCACCGGCTGACAGCCCGCTGCTGGAAATCCAGTTCACGAATGTTATAGAGTTTTTCGAACGAGTTACTGATTCGAAGTATTTGATTGAAAATCGGGATGATAATGTCGATAAATCGAAATTAAATAATCCATGCCACGATCAATTGGCCATGATAATCTGCAATCAAATTCTACAGTCACCCCTGAATATTGAAACCAAATACTACATCCCAATGTTGACCCGGTTGAGATTGTCACCATGCAATGTGGACATGCTCACGAAACTAACTCCATTGATTGCTACAATTATCACTAAGGTCAAGGAAAAGAAATGGATTGCAGCGCTGGAAAAACTGCACAATACACTATCAATAAAGCTCGAACAGATGGCGGCTGAAGCAGAGGATCCAAATGAAACCTTAGTAAAAGATGAAACTGTTATTGAGCCTGCGCCAAGTTCTGATGTCAATCTCGAGAATCAAACGCCAGCCTCATCTAGACCATCCTTGCTGGAATTGGGATCCGATGGCCGAAAGATGAATGCAACGTATCTTAGTCGACGAATCAACAAGACTTTAAATATCAGTGATTCCGATTCTCCGATAAGATCGGTGGCTGATATGAATGAGTCTACATTAGATGAAGAAGATGAAAATATGGATGGATCAACTGTCCGATCGGGCTCGATATCCGATATTAGCAAGCTTCCTCCCGACAATTCTGCCGATGATAATATTTTCAGGAAGCCTTTACCGAGAAATATACGCGTGACGAGATCTAGCTCAAAATTGAATTCGTCATCCGGTTCCACCGCTTCAGCGCGCAAAAAGAAATAGTTCATGCTTGATAATTAAATGTTAATAACTGTATTTTGTATATTTATGTCTAATGATATTTTTATAATAATAATTATTATNANNNNTAAA
>Dendrocoelum_lacteum lcl|dd_Dlac_v9_191214_0_1 NCAPG
CTTTCTTTATGTTTGTTTAAATAAACTAAAATTAGAAACTTATTCAAAATGACGGCGAAGAAAGTTAAATTATCGAGCGTTTCCGAAAAAAAGGCGGAAGTTCCATCAGCGGAGGTTGAGCGAGAGGCGGAGGTGCGGACGATGTTGGCCATCTTCAGGGAGTCACACGACAGAGATGCTCACGAGCGTCTCTGTATTCAGCTCCAGGTCGAGTTTTACGACAAATTAAATATTGAAGAATTTTCAGAAGATTTTTTCGAATGTATGCGTGCTATATTAGTTCATAAAGATAAATTGAATACCGAAACTCCATTACTATTTTGTGTTAAATTTGTCACGATTTGTATATCAAAAAGTGACAATGAGAAAGGCAAAACAAAAAGTGACCTTTTATTAAAAAGGCTTGTAAAGTGCATCACTTATTACAGTGACGACGCTGACAGTTTTATGAGATTTCACTGCGTACAAGCCGCAAGACTACTTCTAACAGAACTTACTGACGATATGACTGTACCAGACATTCTTTTTGAAAAATTACAAGCCATGTTAATTAAAAGATTTTGGGATTTAAAACCATTTGTTCGGTCAGAAGCAGCACGAGGATCAAATCGACTCCAAGATCCAAGTGATTCAAAATGTCCTATCGTAATAGGACTTATGCATCTATGTAGATTTGATAGTCATCATACAGTAAGACTGGCTGCTCTTGAAGCATTAGCTATTACTACTAAAACGTTACAATGTGTCATTGAACGAGTAAAAGATGTGAACGACACGGTTAGGAAAAAATCATTTGAATTATTAATAAAATGGAAGATACTCAAACCTCTTTCTGTTTCGGCTAGACTTTCAATCATTGAATCAGGATTATGTGACAAATCAAATGTAGTTAAAAATGCTTGCATAGATTTACTCAAGGTGTGGTTAATAACTTCAGATAATAACGCAATTGCGTTTTTGAAACGCTTAGATGTGGAAAAAAATGAAAAAACCACGGAAATGGCATTATATGCTCTTTTAAAGTCTCTTTCAAGGGAGGAAGTTATTAATATAATAGATACATTAAGGAATATGATGGATGATGATCATTTAATAAAGGATGAAAATTTGACAGCGGAGAGTGCCTTTCTATGGCGACACTTGGTTACATTTATTACAGATAAATCGGGTCATTTAGATCAATTTGGCGAAGAATCAGAGAAAATTCTGCCAATAGTAATCAATTTTGAAAAGTATTTAAGAAGATTATTTCAAAAACCAATTGACCAAAGTACCAATAAAGTAATATCACTCGACGAATATGAAGAGTACTGTATTATCATCATGCATCTCCTGTCAATAGTTAACTACATTGACATATTTGACACTTATAACAGGGATTTAATTATCGACCTAATTAAATGGGCAATGTCTTCGGTCGACATTCCTTTTAACTACGTTCAGTATTTAATGAAACTTTTCGTTTATTTGGAAAGCAATAATGTTAAAATTTGTGATCAAACGGTTGAATTGATCAATGAACTACTTTTTACGGAGATTGAAAGCGATTGTCAAGTGATAGAAAATAAAGACAATATAGTCCAAGTTGTTGATAGTCCCGTAGTCAACGTTTTAGAGGATGCAGATAAAATTAAAGATGCAGATCGGAAAATTAGGATCGAAATTGCGAAAGTTGATGTTCAAATAAATGAGCTCAAGGAATCAATAAATACTGGGCTTGAACATACACATTTTGAGAACATGTCTGAGATGATCCAAAGTTTAAAAGATTTAGAGATAAAGAAAAAAGAGTTACTTGATTCCAAATTGAAACTATCAACACCAATTGATATTGTAACGACAGCTGACGCGGTTATTGATGAGATTCCTGATTTAGATAATAATAATGTTATAAAGAAGGAGAATACAGATATTCCGCATTGGATGACAATTGGTAATGGTAGTCGTATTATGAAGGCAAATATTATGACAATAACAATGATCAAAGAATGTAATATGCTCTGGACAATGCCATCATCTTTGCGCTCATTGCTTAATAATGTTGTACTTGTAAGTATTAAACATACGGATAATTGTGTGCGCGAAAAAGCTATATTAGCACTCGGTCTATGTTGCCTTCTTGACAAGGATTTAGCTGTACAATATTATACCATATTTCTCAAAAGTTTGGAAGTTGATGAAGATGAAATCAAAGAGGTTGCTGTAAAATGTCTTACTGATTTAATGATACGCTTTGGCATTGAACCGTTTCAAAGTTCTATAATTCGTCCTCAAAATAGTTTGCTAAAAAAGGAAAACACGACTAACGATAAGGAGAATAATTCCAATATCGACTATTCCGTTCAAGAATCTGAATATGTATTATCAGAAGAGGAGCAACATAAATGTCTATCTACTCTTATAAATCCAATTGTTAACCTTTTAGACCACGAAAAGACAGATCTTTTAACAACTTCAGCTATTGGCCTTTCAAAGTTAATATATCATCACAAAATACATTGCACGAAGTTTCTTTCTAGACTTCTTATTATGTGGTTTAACCCTGAACATGCCAATAATGATCTTTTAAACCCATATTTAGGAGCTTTCTTTGCAAACTATTCCCTTATGTCAAGAGAAAATCAAGAATCATTAGCATCTTGTTTTGTTTTAACAGTGAGAATGTTGAACAAGGCGCCTGCGTCAAGTTCTATTTCGAAGATTGATATTAATAATGTGGTTGATTGGTTCTTAAGTGCTACAGATGCGAGGAATCTCATTGAAAATAGATTACCCCGTGCATCCACAGAGAATACTATGCAGACTGAAGTAAAAGAAACTTCTGTTTTGGATAATCCATGTCATGATATCCTTGGAAGAGTTATCTCAAATGAGATTTTACGTGCACCATTGGCAGATGAAGTCAAATATTATGTTTCAATGCTCGTTCGCCTGAGGTTTTCTGCATCAAATATTACTTTGATTAACGAAGTCGCCGATTATGTTGCCAGCATTATTAGTGAACTTAAGGACAAAAAATCATTATTTCTTCTCCTCAAATTTCATAAAGTGTTGGAAACCAAATTACACAAAGAATCAAAGGATCTACCCAGAGTCTCAGTCGTGACAAGTACGCCTATAAACATGCCAGTGCTGCTCGAAGTAAACTCAAATAATGAGATTTGTAATTCTGCATACATTGGCTCTTTTCAAATGAAACAAAATAAACCTCCACGAATTAATGTAGCTATGGATTCTGTTGACGAAGTGTCTGATACTACATTTATTGGCAACATCATCGACAGTTCTTTAAAGTCGAAAAATACGCCAAGGAAAAATAAAGATGTACCCGTAAAACAAAAGACAGACGAGGGTGACTTACAGCCTAAGAAAAATGCAGAGGATTTTGTTTTCAAAGAACCACTGCGCGGAAGAGTGACACGGTCCACCATAGCACGCTCTTCGTCAATAGTGTCTGACAGCCCTAAAGTTATACTTCAGAGATTAAACTCTGTGACGAAAAATAAATAAATATTTGTGTATACAATAATGACGACGACGACTTGTGACACTGATCGGTGTAATAATAAATATATATATATTATCAAAAAAAAAAAAAAAAAAAA
>Polycelis_nigra lcl|dd_Pnig_v3_25697_1_3 NCAPG
AAAATTCAAAATGCCTAAAAAGAAATTGAAAATCGATTGTAAAAGCGATGTTTCAAATATTGCGTCTAATAAATCAACTGTAGAACAAAGAGGTCAAAATATCGAAGTTTTAACCATAATGTCAATATTTCGAGATATTGAAGATGTTCATTCTCATGAGAGATTAATGACCCAACTGAAGTTAGAATTTTATAACGAACTTTCAGTCGATGAATTTTGTGAAGATTTTTTTGAATGCATGCGGTTTATCATGATTTATCCTGACCGAGTAAAGTCAGAAATCCCTTTTTTATTTTGTGTACGTTTTGTAATAATGTGTCTCAAAAACGAGTCAGTGACTGGTAACCCTTCTAAAAGCGAATTATTATTGAAAAGATTCGTTAAATTTATATCATACTATGATAACGCCACTGACACTAATCTCCGATTCCATAGTGTTCAAGTCACGAGATTATTGCTTACAGAGTTCACAGACGAAATTCCTGTGCCAGCTATATTGTTTGAAAAAATACAAACTTTATTATTAAAAAGGTTTTGGGATATAAAGTCATACATTCGAGCAGAAGCGGCGCGTGCATCATCACGCCTTCAGGATCCAAGTGATGCCGACTGTCCTATTGTGGTCGCCCTCATGCATCTGAGCCAATTTGACAGCGCCCACACTGTCCGTCTTGCAGCGATGCAAGCTTTAGCAATAACCACAAAAACACTTCCCGGAATTGTTTCTCGATCAAGAGATCTCAACGATCTCGTTCGCAAGAAATCATTCGATCTGATGGCTAAATGGAAGATTTTGAAACCTTTAACTGTTTCCAAGCGACTTCAAATAATAGAAGCCGGTCTGACAGATAAATCTTCGCTAGTTCAAAACGCCTGCAGAGAACTATTAAAAATGTGGCTCACGGCATCGAATAATGACCCTGTAGCGCTTCTCAAAAGATTTGATGTCGAAAATAAAGAGGAGACGACAGAGTTGGCGTTTACGAATTTGTTGAAAAGTGTTAATACGGCTGAAATCGTATCTTTGGTTGGCTTTCTTCAGAAGTTGATGAATGAAAACAGCCATCTCCTCTGTGAAGATCAACTTTCTGCAGAAACTGCTTTCTTGTGGAAACATTTAGTCGTGTTTCTTAGCGACCGCCCCGACGAATTTGGGGATCACTTGGAGAAAATTATACCATCCGTGCCTGATTTTGAGATATATTTACGAAGACTGTTTCAAAAACCAATGGATCAAAACAATCAAAAGGCGATATCACTTGACGAATATGCCGAATTTTGCACAATTATAAAACAATTGTTGCCTATCGTAAAATATCTCGATATATTTGACCCCTTCAATCGGAATAAGGTCATTGATCTAATAAAGTGGGCGCTGTCATCAACTGATATTCCATTCAACTATGTTGAGCACCTTATGAAGCTTTTCGTGCACCTCGAAGGCGACAATGTGAAAATCTGTGACGAAACTGTTGCGATTATCAACGACCTACTTTTTGATAATGATAATGTTGCTTTGGCATCGAGTTGTGCCCTTGGAAATAGTGAGAATATTAGTCCGGATATTCCCGTCGTCTCCAAGGATATTGTACAAGAGGCAACTGTTGACCTAACTGTGGTCAATATGGAGGCCATTCGAAGGAAGAGGATTGAGATTGCTCAACTTGATGTTGAAATTAATGAGTTAAAAGAAACAATTACGACCAGTATGCAAGCTAAAGAGTTCGATGGTCTTCAAACTTTGATCGGCAATTTAAAGAATCTCGAGGCTAGAAAGACGGAATTGACATATCTGAAGGATCAGTTGATGCCTCATGCCACGGCAAAGTTTCAAGAGACGGAACCAGAAGCCATAGAAGCCACTCCGATCGTTAAGGCCGAGGAGAATGGTATGCCTCTGTGGATGAAGGTCGGCATGGAAAATAGGATCCTGAAGGCCAACATAATGACCGCATCGATGATCCAGGAATGTAACCTTCTGTGGAGCATGCCGTCTTCATTGCGGTCTTTGTTCAACAACGTCATTCTTGTCAGTGTGAGGCATTGCGACTCTTGCGTTAGGGAGAAGGCGATATTGTCGTTGGGCCTCTGTTGCCTCCTGGATAAAGAACTGGCGATCAACTATTATTCCATATTTCTGAAGAGCCTTGAAGTGGACAACGACACGATCAAGGAGGTCGCTGTTCGGTCACTGATAGATCTTTTTATACGCTTCGGAATCGAGCCGTTTCAGGAATCCCTGATTGCAACGAAGGAAAACAGTAGGCTGCTGGAACAAAGCTCAATCAATAAAAGGAATGAATCCTTCGTCAAGAAAGAAAGTTGCGCCTCATTCAATAGCGAAACGACAGTGACATTGACCGAGGAGGAGCAAAACAGATGTGTCGCCGAACTGCTAAATCCACTCATTGTGCTACTTAGTAGTGACAAAACAGAGCTACAAACAACAGCGAGCATCGGCCTCTCGAAACTCCTCTATCACCACAAGTTAATGTCTCCGAAGTTACTTTCTCGACTGCTCCTGCTATGGTTCAACCCGGAGACTGAGGACAATGTCCAATTGAGGCAGCATCTCGGGGGATTCTTCACCAATTATACACTGATGTCCCCGGAGAATCAAGACTCGATAACTAAGTGCTTCATAGTAACGATGCGCACTCTCTTCAAGGCGGAAGTCTCTAATCCGCTGTCCGAGGTTGACGTCAACAATGTCGTGGAATTCTTTATCAGAGTTACTGATTCGAAGTACCTTCTAGAGAATCGCCGAGGGGGGAGTAAACCCGATGAAAGTGGGACCAGCAGGGACATATCGCTACTGGATAATCCTTGTCACAGCGACTTGGCCATCTTGGTATCCAATCAGATTCTAAAGTTCCCACTCTCTTCTGAGGTCAAGTGTTACGTAGCAATGCTCGTCAAATTACGTCTTTCTCCAACCAACCTCGAGGTTATTCGCAATGTCGGATCGATGGTAGAAACCATGCTAAAGAAACTTAAAGACAAAAAGTCGCTCCAGCTGCTTGAAAAATTCCACAAAGAAGTATCGGTGGTTCTCAGCTGCCAATCTTTTGATAATAGACCACCGAATGATTTGTCTTATGAAACCACTGACTCAAATCAAGACCCGAAAACTCCAGTCAGTAAACCAACGCTACTGGAGGTGAACACCGCTGGCAAGCCTCAAGGTGGCAGGTTCCTCAGTCACATTGCGGTCAATATCGACAGTACAATCCGTGACGATCTTTTCTCAGTGGATTTGAACGAGACCGTTATAGACCTCACTGTGTTTGAGGAGGAGCCTCCGTCGTCGACTGGTGCCGAGGTGGTTGTTATTAATGAGGGCAAGAAAGTGGAGGGTGATGATATTTTCAAGAAGCCAAGTAATGTGCGCGTTACGCGATCATCGTCGAGGCAAAGTAACGATCCAGTTACATCGGAACCTTCTCATACGATCGTCAGAAAAGTTAAATCTAAAAAATAATGTTTATTGTTCCGTTTGACATTAATAATGTTATTTCTTTAATTTTATTTGTATTTATCGGGTTTACATTGATAAATTGAGATTCTTTGTTTTTTAAATTAATTTTTTAGAATTATTAATAATTTATAATCAAATTAATATGTTATTTTTTATTTTCCATCTTAACCGATCCGCAATTAGAT
>Polycelis_tenuis lcl|dd_Pten_v3_49611_1_2 NCAPG
AAAATGCCTAAAAAGAAATTGAAAATCGATTGTAAAAGCGATGTTTCGAAGGTTAACTCTAATAAATCAGCTGTAGAACCACCAATTAAAGAAAGAGTTCAAAATATCGAAGTTTTAACTATAATGTCAATATTTCGAGACATTGAAGATGTTAGTTCTCATGACAGATTAATAACCCAACTGAAGTTAGAATTTTATAACGAACTTTCAGTCGATGAATTTTGTGAAGATTTTTTTGAATGCATGCGGTTTATCATGATTTATCCTGACCGAGTAAAGTCAGAAATCCCTTTATTATTTTGTGTACGTTTTGTAATAATGTGTCTCAAAAACGAGTCAGTAACTAGTAACCTTTCTAAAAGCGAATTATTATTGAAAAGATTTGTTAAATTTATCACATACTATGATAACGCCACTGACAGTAATATCCGATTCCATAGTGTTCAAGTCACGAGATTATTGCTCACAGAGTTCACAGACGAAATTCCTGTGCCAGCTATATTGTTCGAAAAAATACAAACTTTATTATTAAAAAGATTTTGGGACATAAAGTCATATATTCGAGCAGAAGCGGCGCGTGCATCATCACGCCTTCAGGATCCAAGTGATGCCGACTGTCCTATTGTGGTCGCTCTCATGCATCTGAGCCAATTTGACAGCGCTCACACTGTCCGACTTGCAGCGATGCAAGCTTTAGCAATAACCACAAAAACACTTCCCGGAATTGTTTCTCGATCAAGAGATGTCAACGATCTCGTTCGCAAAAAATCATTCGATCTGATGGCCAAATGGAAGATATTGAAACCTCTAACTGTTTCCAAGCGACTTCAAATAATTGAAGCCGGTCTGACAGATAAATCTTCACTGGTTCAAAACGCCTGCAAAGAACTATTAAAAATGTGGCTCACTGCATCGAATAATGACCCTGTGGCGCTTCTCAAAAGATTTGACGTCGAAAATAAAGAGGAGACGACAGAGTTAGCGTTTACGAATTTGTTGACAAGTGTTAATGCGTTTGAAATCGTATCTTTAGTTGCCTTTCTTCAGAAGTTGATGAATGAAAACCATCTCCTATGTGAAGATCAACTTTCAGCAGAAACTGCTTTCTTGTGGAATCATTTAGTCGTATTTCTTAGCGACCACCCCGACGAATTTGGGGATCACTTGGAGAAAATTATACCATCCGTGCCTGATTTTGAGATATATTTGCGAAGACTGTTTCAAAAACCAATAGACCAAAACAGTCAAAAGGCGATATCGCTTGACGAATATGCCGAATTTTGCACAATTATAAAGCAATTGTTGCCTATCGTAAAATATCTCGATATATTTGACCCCTTCAATCGAAATAAGGTCATTGATCTAATAAAGTGGGCGCTGTCATCAACTGATATTCCATTCAACTATGTTGAGCACCTTATGAAGCTTTTCGTGCACCTCGAAGGCGACAATGTGAAAATATGTGACGAAACTGTTGCGATTATCAACGACCTACTTTTTGATAATGATAATGTTGCTTTGGCATCAAGTTGTGTCCTTGGAAATAGTGAGAATATTAGTCCGGATATTCTCTTCGTCTCCAAGGATATTGTACAAGAGGCAAGTGTTGACCTAACTGTGGCCAATATGGAAGCCATTCGAAGGAAGAGGATTGAGATAGCTCAACTTGATGTAGAAATTAACGAGTTAAAAGAAACGATAACAAACAGTATGCAAGCTAAAGAGTTTGATGGTCTTCAAACTTTGATTGGCAATTTAAAGAATCTCGAGACTAGGAAGACGGAATTGACATATCTGAAGGATCAGCTGATGCCTCATGCTACGGCCAAGTTACAAGAGGCGACGCAAGAAGCCATAGAAGCCAGTCCGATCGTTAAGGCTGAGGAGAATGGTATGCCCCTGTGGATGAAGTCCGGCATGGAAAATAGGATCCTGAAGGCCAACATAATGACCGCATCGATGATCCAGGAATGTAACCTTCTGTGGACCATGCCGTCTTCATTGCGGTCTTTGTTCAACAACGTAATTCTTGTCAGTGTGAGGCATTGCGACTCTTGCGTTAGGGAGAAGGCGATATTATCGTTGGGCCTTTGTTGTCTCCTGGATAAAGAACTGGCTATCAACTATTACTCCATATTTCTGAAGAGCCTCGAGGTGGACAACGACACGATCAAGGAGGTCGCTGTTCGTTCACTGATAGATCTTTTTATCCGCTTCGGAATCGAGCCGTTTCAGGAATCCCTGATTGCAACGAAGGAAAACAGTCGACAGCTGGAACAAAGCTCAATCAATCAAAGGAATGAATCTTTCGTCAAGAAAGAAAGTTGCGCCTCATTCAACAGCGAGACGACAGTGATATTGACCGAGGAGGAGCAAAACAGATGTGTCGCCGAACTGCTAAATCCACTCATTGTGCTTCTCAGTAGTGACAAAACAGAGCTACAAACAACAGCGAGCATCGGCCTCTCGAAACTCCTCTATCACCACAAATTAATGTCTCCGAAGTTACTTTCTCGACTTCTCCTGCTATGGTTCAATCCGGAAACCGAGGACAATGTTCAATTGAGGCAGCATCTCGGGGGATTCTTCACCAATTATACACTGATGTCCCCGGAGAATCAAGACTCGATTACTAAGTGCTTCATGGTAACGATGCGCACTTTGTTCAAGGCGGAAGTTTCTAATCCGCTGTCCGAGGTTGACGTCAATAATGTCGTGGAATTCTTTATCAGAGTCACTGATTCGAAGTATCTTTTGGAGAATCGCCAAGGAGCAAGTAAACTCGATGAAAGTGGGACCACCAGGGACATATCGCAACTGGATAGCACCATAACGTCCAAGACATTTTATGGACAGGATAACCCTTGTCACAGCGACTTGGCCATCTTGGTATCCAATCAGATTCTAAAGGCCCCGCTCTCTTCTGAGGTTAAGTTTTACGTAGCTATGCTCGTAAGATTGCGTCTCTCTCCAACCAACCTCGGAGTTATTAGCAATGTTGGATCGATGGTAGAAACCATGCTAAAGAAACTTAAGGACAAAAAGTCACTGCAACTGCTTGAAAAGTTCCACAAAGAAGTATCGGCGGTTCTCAGCTGCCAATCTTCTGAGAATAGGCCACCGAATGATGAGACTCAGGAAATGGCTGACACAAATCAAGACCCGAAAACTCCAGTCAGTAAACCAATGTTACTGGAGGTGAACACCGCTGGCAAGCCTCAAGGTGGCAGGTTCCTCAGTCACATTGCGGTCAATATCGACAGTACAATCCGTGACGATATTTCCTCAGTGGATTTGAACGAGACGGTCATAGACCTCACCGAGTTTGAGGAGGGGCTTCCACCGTCAACTGGCGCCGAGGCAGTTGATATTAATGAGAGCAAGAAAATGGAGGATGATGATATTTTCAAGAAGCCAAGTAATGTGCGCGTGACGCGATCATCGTCGAGGCAAAGTAACGATTCAGTTACATCGGAACCTTCTCGTACGAGCGTCAGAAAAGTTAAATCTAAAAAATAATGTTTATTGTTCAGTCTGACGTTAATAATGTTATCTCGTTAATTTTTTATGTATTTATCGGGTTTACACTGATAAATTGAGAATCTTCGTTTTTTAAATTGATTTTTTTTAGAATATTCTATGAAATTAATTTGAAATAAAAATAACTAGCTTAAAATAAAGAGAAAGAAATTGATTATAAAGCATTTCTATTGAAAGTTAAAAATATATGTTCTCAGTTTATCAGTATAAACCTTATAAATATGCGCGTTTGTGTATAGTTACAATTTTGGTGGTTGACCTTATTTCTGTCGATATTTGTGGTTCTTATGGCGTGACAAATAATCGATTAGACTCAAATTCGCGAATTTTCACATGAATGTTTTTTTAGTTCCAAAAAGTGCGAATGTGTGCTGTGAACCAATTGTAG
>Planaria_torva lcl|dd_Ptor_v3_38548_1_2 NCAPG
TACAAATTTCAAAATGCCTAAAAAGAAATCTAAAGTTTTTAATACAAAGAATACTAATAAAGAAAATAAAAATAAATCATTCGAAACACAGAAAGAGGATGTCCAAACGAAAGAAAAAGAAGTTAGAACTATTATAACACTTTTTCGAGAAATAGAGGATATTCATTCACACGAACGGTTATTGACGCAATTAATGCTAGAATTCTACGATAAATTGTCAATCAATGAATTCTGCCAAGACTTTTTTGAATGTATGCGTCACATTATGATCTATCAAGATAGGATAAAAACTGAAATCCCATTCTTATTTTGCGTAAAATTTCTGATATTATGTCTAAAGAAAGACATTTCCAATACTAATTGTACAAAAGGTGCTCTATTATTGAAGAGGATGGTTAAGTTTATTACGTGGTATGACAGTACCGTCGACACAAATGTTCGTTTTCACAGTGTTCAAGTAGCTCGAATACTCCTCACAGAGTTAACAGATGATATCCCAGTTCCGGAATTGTTATTTGAAAAGATTCAAAATCTTTTATTGAAAAGATTCTGGGATATTAAGTCGTACGTTCGAGCCGAGGCTGCTCGAGCCTCGTCGCGCCTTCAAGACCCGAGTGACACAGATTGCCCAATTGTTGTCGCTCTGATGCATCTGAGCAGATTTGATGGTTCTCATACCGTTCGACTAGCAGCGATGCAAGCCTTGGCTATCACGACAAAAACGTTGCCGTGTATTGTGTCTAGAGTCCGAGATGTCAATGATCTCGTTCGGAAAAAATCATTTGACTTGATGACTAAATGGAAGATTCTGAAGCCTCTAACGGTATCAAAGCGGCTTCAAATCGTAGAATCGGGATTGACTGATAAATCCGATTTAGTGAAAACGGCGTGCAAAGATTTGCTTAAAGTTTGGCTGATAGCATCCAATAACGATCCGGTGGCACTTTTGAAGAGATTTGACGTGGAGAATAAGGAGGAGACTACGGAATTGGCGTTTACGAATCTGTTGAGTGTGCTGAGTGTTACGGAGGTGTCGTCGTTGGTGGACAGTCTCCAGGGCTTGATGGACGAAGGTCACATGGTATACGAGGACAAGCTCTGTGCCGAGGTTGCATTCCTTTGGAAGCAATTGATCATATTTATGAACGAGAACATCGATCTTTTTGGCGATAGTTTGGAGAAGATTCTTCCATCGGTGCCAGATTTCGAACTATATCTGCGAAGACTGTTTCAAAAGCCAATCGAACAGAATATCCAAAAAGAAATCTCTTTGGATGAGTACGCTGAATATTGCACAATTATCAAGCAATTATTGCCAATCGTGAAATATCTCGACATATTTGATCACTACAATCGCCAGAAAATAATCGATCTGATAAAGTGGGCCATGGCCTCCACTGATATTCCATTCAATTACGTAGAACATCTAATGAAACTGCTCGTTCATCTCGAGAGTAACAATGTTAAGATCTGTGACGAAACAGTGGCTCTTATCAATGATCTGCTCTTTGACAGTGATCTCTCCACCGTTAATCAAACGGAACAAAAACCACAGACAGACAGTTCTATTCCAGTAGTCACAGTTCCGGTGAGTAACGATGACATGGTCAAAGATCACACCGTAATCAATAAGGAGGCATTGAGAAAGAAGAGAATAGAAATAGCAGAACTTGATGTAAAAATCAATGAACTGAAAGAAACGATAACGACGAGTATGCAAGCTAAAGAATTCGATGGTGTCCAGATTATGGTTAACGAACTGATGATTCTTGAGTCCAAGAAAACAGAATTGATGTTATTGAAGGAACAAATAATGTGCCCAATAGAAAATAAAGAACCGGATGTCGTTATTGAATCCACTGATAATGCAGTCAACATTAAAGCTGAAACTCAGGATAATCCTACTTGGATGAGCAGTGGCATGGAAAGTAGAATCATCAAGGCGAACATAATGACAATCACTATGATACAAGAATGTAATCTTCTCTGGACTATGCCGCCGTCCTTGCGGTCTCTCGTTGAAAATGTCATTCTGATCAGTGTTCGGCATGTCGACGCATGTGTCCGAGAGAAAGCCATCTTGTCACTGGGACTTTCTTGTCTCTTGGACCGAGAATTAGCCGTGAAATATTATCCGATATTTTTGAAAAGTTTAGAAGTCGATCATGATCCGATCAAAGAAGTCGCTGTTAAATCTTTAATCGATATTTTTATTCGATTTGGAATCGAACCCTTCCAAGACACTCTAATTGCTGCCAAAGAAAACAGTAAAATCATTGAGCAAATGTCGAGTCTCGATGTTACATCGTACAGCAAGGAACAGCTCATAGCGATTAAGGAAGAGAGTATAGCAGCAAGCAACACTCTGGGAAGTATTATGCTGACGGAGGAAGAACAGAACAAATGCGTTTCTGAATTGATAAATCCGATAATTACCCTGTTGAGCAATGATAAAGTCGAATTACAAACCGCGGCCAGTATTGGACTCAGTAAATTGCTGTATCATCATAAATTAATGTCCTCGAAGCTGCTGTCCCGTTTACTTCTACTTTGGTTCAATCCCGAGACCGAGAATAATGTTCAATTGCGGCAACATTTGGGTGGATTCTTCTCCAGTTATTCTCTGATGTCGCTGGCAAATCAAGAGTCGATTACAAATTGCTTTATGATTACAATGAAGACACTGTTGAAGGCACCTGCATCAAGTTCCCTGTCAGAAATTGATGTTAATAATGTCGTGGAATTCTTTATCCGGGTCACGGATTCAAAATATCTCCTGGAAAATAGAACGAAGAAAGAGAAGACAGATGACAATAGCAGTGCACCAACGAAAGATACCTCGCATCTGGAAAACCCATGCCACAATGAATTAGCGGTCACGATCTCGAATCAAATACTGAAAGCCCCGTTGTCATCCGAAGTAAAATACTATGTATCAATGCTCGTCCGTCTTCGACTTTGTTCCGATAACGTCGATGTAATCAGAAACATTGAATCCATGATTACCTTGATAATAAAGAAACTCAAAGACAAAAAATCCCTCCAAATGCTTTACAAATTTCACAAAGAACTTGTCCTAAAGCTAAGTGCTGGAAGTCTAGAAAAAGTTGCCTTCAGTCAAGAGTCACCGTCCACTGAACAGCACAGCACTGACGATGTTGATGCCCCGCAAACTCCCTCGTGTAAGCCGGTCTTGTTGGAAACGAACACGGGTGGCAAAACTCAGGAGTGTCGTTTTTTTAGCCATGGGATTTTGAATGTTGATTGTACAATGATGACTGACTCGATGTCCGATATTTCCTCGATACATAACGACGATATTGACGAAACAATGATGGACGAAACAATTAAAGATCAACCAATGAAAGATGTTAATCAAGGACTTTCTGGGGACTTGATACCCAAGGTTACTGTTGAAGATATTTTTAAGAAGCCTAGAAATGTAAGAGTCACGAGATCTGGTTCACTGTATGCTAGTAGTGTGTCTTCTGACCGCTCATCGGGTTCGTTGGGAGCAGCGAGCACCAGCACAAAACTGTCGAAGAAACATAACGTTAGAAAATAAAGAAATATTCTCAAATTTGTGTTTTATGTGTTCGTTTTTAACATCGATGTAGTTATTTTTTATTAATAATATTTTCCTATTCGTTAAAAA
>Schmidtea_polychroa lcl|dd_Spol_v3_76614_1_1 NCAPG
TTTTTTTTTTACAACTATTAACATTTATTTATCAAACATAATCTATTTCTGTTTGCGTGTTGAATTAGTCGACCCGGAATCGATGGAATTCGATGATGAATTCAATTTTGAGCTAGATCTCGTCACGCGAATATTTCTCGGCAAAGGCTTCCTGAAAATATTGTCATCGGCAGAACTGTCGGGAAGAGGCTTGCTAATTGCTGATATCAAGCTTGATCGACTAACGGATTCGTCCATATTTTCATCGGTTTCATCTACTGTAGACTCATTCATATCAGCCGATGTAATTTGGGAACACGAATCGCTGATATTCAATGCCTTGTTGACACGTCGACTAAGATATGTTGCATTCATCTTTTGGCCATCGAATCCAAATTCCAGCAATGACGGCCTAGATGAAGCTGGCGTTTGATTCCCGACGTTGGCATCAGAAGTGGCAGCAGGCTCAATGATGGTTTCATCTTTTACTAAGGTTTCATTTTTATCCTCTTCTACAGCCATTATCTCTTCTAGCTTTATCAATAGTGTATTGTGCAGTTTTTCTAGCGCTGCAATCCATTTCTTTTCCTTAACCTTTGTGATCATTGTAGCAACCAATGGTGTTAATTTGATGAACACTTCCACATTGCACGGTGACAATCTCAACCGAGTCAACATTGGGATGTAGTACTTGGTTTCAATATTCAATGGTGATTGTACAATTTGATTAGAGATTATCATGGCCAATTGATCGTGGCATGGATTATTCAATTTTGATTTATCGACATTCTCTTCACGATTTTCAATCAAATATTTCGAATCGGTAACTCGTTCGAAAAATTCGATAACATTTGTGAATTGTATTTCTAATAACGGACTGTCGGCCGGTGCCCTAAATAAGGTCCGCATTGTACTCAGAAAGCAATTGGTGATCGCTTCTTGGTTATCAGCCGACATGAGACTGAAATTTGTGAAGAATGCCGCGAGATATTGACGCAACTTGATGTTGTCTTCTGTGTTCGGATTAAACCACATTAGCAACAGGCGAGATAACAGTTTCGATGACATCAATTTGTGACTGAAAAGCAGTTTCGACAGTCCGATTGCAACAGTTGTTTGAATGTCTGTATTCGAATGGTTGAGGAGATCGATTATCGGTGTCATTAATTCCGTCGTAAGTCTATTGTAATCCTCTTCGGTCAATTGGGTAGCATCGGATATGGCACTCGTTTCCTGTTTCAATGTTGATCCAGATTCATCGGTTTCTTTAGTCGACAATAATCCCTTGGCATCTTTGCTGGCCATAAACGCCTCCTGAAAAGGCTCTATTCCAAATCGAATAAACATATCAAACAATGATTTCAGAGATATTTCCTTGATCGAATCATGATCCATGTGCAAACTATGAATGAATATCTGGTAGTACTTAACGGCGATTTCCTTATCTAAAAGACAGCAGAGTCCCATTGCCATGATGGCTTTTTCACGGACGAAAATATCGGAATGTTGCACGCTGACGAGAATAACATCAAGAAACAGAGTCCTCAAAGTCGGTGGTAAATGCCACAACAAATTGCACTCTTGAATCATTACGATTGTCATGACGTTGGCTTTGATTATCTTGCTTTCCATTCCTTTACTCATCCAGAGAGTGCTTTCATTTACTTCTTTTTTAATTCGTTCATTCGGTTCTTCCATAGCTTCATCGGCGGTTTGCTCTGGTGCCGAACACGGCTCATTGTCGATCCCCTCCCCGATGACGATATCATTATTATCATTATTACCGATGGGTTTCAATAGCAGTTCATTTTGTTTATGAAGGCCATTTTTCTGTTCGGTTAAAGTTTTCAAATCTTCAACGATGTTGGCTATTTTGTCGAAAACGTTTTCTTTTCGGCAATTACTCAGAGATTCGTTTAATTCATTAATACGGACTTCGATTTCGGCCAATTCTAATTTATTTCGACGTAACGCTTCCCGATTTATGACTGCCGGATCGATTTCCGGTTGGTGATCGATAGAATCGACAATCATTGGCTCATTGTGAACAGATTGCAAAGTCCCCACTGAAAGAGTCATTATCGATTCACTATCAGGTTCATTGATCAACTCGTTGATTATTTCAACTGTTAAATTGCATATTTTCTCGTTATTGCTTTCCATGTGAACCAGCATTTTCATTAGGGGTTCTACGTAATTGAAAGGTATCACTGGTGATGACAATGCCAGCTTAACCATATCAAACATGATCTTGCGGTTGTGTTCATCGTATATATCCATATATTTAACTATAGGGAGTAAATGCTTGATAATTGTGTACGACTCTACATATTCATCAAGTACAACTTCTTTGAGCTTGGATTGTTCAATTGGCTTACTCAATAACTTTTGTAATAAGAGCACAAAATCAATAGCCGAAGGAATAATTCGTTCCAATTGGTTGGTATTATCTTCGAGTTTCTCGTTGAGAAATTGCACCAAATGCCTCCAAAAAAAGGCCATTTCACTACTCATGTGCTCATCTAGAATTATTTTCTTATCGCTCATTTTCCCACTCAAAAAATCCACCATTGTAATAATTTCTTGTTCATTCAAGCATTGAAATAAATTCTTTAATGTCAATTCGGTAGCTTCTTCCATGGTTTCAACATCCAGACGTTTTAATAGAGCCACTGGATCATTGTCCGATACATGCAGCCAAACTTTGAGCAATTCAATGCAAGATTGTTTGACAATGTCTGATTTGTCATTTAATCCGTTTTCCATTATTTGCAAACGCTTTGAAACGGTAAGAGGTTTCAATATTTTCCATTTAACCAATAAGTCATAAGCACCTTTCCGGACGAAATTATTAATATCACGACATCGAGTAATGATGACTGGTAGACTTTTCGTCGTGATCGCTAGCGATTGCATTGCTGACAAGCGAACTTTGTGAGAACTGTCGAATTTACAAAGATGAGTTAATGAAATTACAACATTGCATCCAGCATCACTGGGATTTTGTAATCTTGAAGATGCTTGAGCTGCTTCAGCTCTTATAAAGGTTTTGATATCCCAAACTCTTTTTAATAATGCATCTTGTATCATATCATATAATTTTTCAGGAACATCGATATCGTCGTTCAATTCATTTAAAAGAATTTTGAATGTTTTAACTATATGAAGTCGAACATAATGTTGGTCGCAGTTATGATGTTCAAATGTGAATTTAACAAAGTGCTTTAAAAATTTCAGACTTTTTTCCTTGGCCGCTGTATCATCTGCTTTCATAAGGCATGAAATAACGAATTTAATAATAAATTGTAATGGGACATCTGATCTCGTGTCATCTTCTATTTCCAAAATAAATCGAAAGCAGTTGAAAAAATCCTCACAGAATTCTTTAATATTTAGTTTGTCGTAAAATTCAATTTTTAATTGAGTTAGTAATCTTTCGTGAGCATGTAAATCCGTACATTCCCTGAATACTGTCAATACAGTAGGTATTTCAACACCATTGTTTTCCTGATTATCAGTAGTAAACGTTGAATCAGTATCTTCAGTATCTTTTTCAAATCTAGGTTTCTTTGTAATTTTTCTAGGCATTTTGAAAAAAAGCAAAGATTCCGCATATATTAAAACAAATTTAAATGATTGAAAT
>Schmidtea_mediterranea NCAPD2
ACTTTATTTAACTATGTTGTTTTAAAAATGTCTTTAATTGCATAAATTCGAATTGTTTTATTCATTCATTAATTTTTATTCAAATTTTATATTTTATGGAAGAATTTATTATACCTATCTGCCGTGAGGATTTATCAAAACGCACTAGTGCAAACCAATATTATGTTTCAAAACTGGTTAATATGGATTCGTTACCAAAGCATATTACAGTTTGTGAACAAGATTTTAGAGAAAGAGGACACACTTTTATTTATGAAATGTTTGATTATTTATATAGTGTTATATATCACTGGAGTAATGTTGATATGAAAATTAAAGAAAAATCATGGGATCTTTTGTTGAAATGCTGTCAGAAAAGTGTTCCGAAAATCTTTGAAATTTTGAATAGTCATGCTTCTCGTGATGATCAATGTAAATACCGAAATTGCTTAAAAATGAATATTTATTTATTATGCCAAATGATTGAGTTATTTGAAAATGAAATGAGACAGTTGCAATCTGTATTGGACAAAGGTAAAGGTAAAAAGAAAAAAACCGTTGCTACGAAAATGGATCTATTCGAAGAAATAGAATTAGCCATTAACGGAATTAGTCAATTATTTCAATGTAAAATCACTCAATTTTGGGATCCACCTGTCGTTGAAGATGACTTTGTTAATCTTATTACGAATACTTGTTACAAACTATTGGAAAATCCCGACTTCTGTAAAAATGCTAAGCTGCGCGAAGCACTGTCAAAAATTTTGGTCGTTATGATTAAAAATTATAATCATGGTAACAGCAGTCCTGTAAAGCTCGTTCAATTGTTGCACAGCTATTCCCATATGCCCACTTGCTTGGTGTATATTTGCCGGAATTTTTTAGGTACAGAAAATTTTCCCAGCACTGTTCGGGATATTCTTACGGAGGTATGCGCTTATAATTCGGTTGATCTTGAAAGGGACAGTCAAGCGTCCAGCTCGTTCTCATCGTTCCTTACAGAATTGGCCCAGGAATTTCCTGAGACACTCATTCCGATTCTACCTAGTTTGAAAGATAAACTCGACGAAGATCCTTATAGCATGAGGAATTGTGTTCTTACTGTTCTCGGAGAAATTGTCATTCAGGTTTACAGTAAAAACGATGAGAATAGTGCAAATTTTAATTCATTGATCGAAGTGATCGAGGATCATTTAAGCGATTCCAATGGTTTCGTTCGATCTAAGGCATTAGGGATTTTGCTATCGATTATTGAGAAATGCGGAATGCCATTTTTGCTGATGAAGCGGTTGTTGAAGCTATTGGTTGGGGAGGACGGTGCCATCTCGGATACATCATCGATTGCTAGGAAGAATGCGATTCGCATCATAACTCATATTGTCGGATTGGATGTGCAAAAAGGAGTACCTTATGCGCAATTGAAGACTCAGTATGACACTGCGAAGGCCGCTGTTGAGGAGATGGAGAATCAAATTGGGGCAATGCCAGCCGAATCTGTAGCTGATGTTGAAAAGCATATAGAATTGCTGAAAGAAAAAGTACACGGCGATGAAGGAACAATCGAAGTAGCACCATTGGAATCTCAAGGCGTCGCTAGAGAAATGTTGGAAATGAAATTAACTCAGTCGAAAAATGTTCTTTTAGTTTTCGAACAATTGATGGAAATAGCATTTCTTATCGATTGCGGCGTCAAAGACATACAGTCGATGTTGACATCTCGTGTTCCTTCTGATGTTTTAGAGGCAATTTCCTTTTTCGTTGCCGCCAAATCATCAAATTTCAACGTTGATGCTGGTATTAGAAAAATGTTGCCTCACATTTGCTCTAAAGATGACTCGATCAGAGCAGCTATTACGAATGCCTATCGAATTCTCTATTTGGAAATAGAAGACGGTGAACACGATCGAAATCAATTAATTATTGACTCTTTATCCAAGTTGGTGGTGAACCCCACATTTGGAGAATTTACTTGTGTAAAAAATTTGGTCGTTAATTTCACCGAATCAGGTGACCTTGATCAAGCGGTTATTGAGTGCATTTGGAACAGATCGAGGTATAACAATAATAAATATTCAATATTGCAAAAGAAACACTCTGCAATCGTTTTTTCTATGGTGGCCAATGTTCCGAAACCGTTTATGAGCAAATATTTCAATTTGATGATTAATGAGGGAATCCCTAATTCTGGGTTTGAAAAATTGGACCTGCAGTTGATAGGATATTATTGTATAGCAATTCAGAATTTCGTTAAAGCACGTAAATCTGAAAAGTTGGCGGAACCATTTAGACTTCCAAAAACTCATACACTTTTCGATCGATTATTAAATTTGTGCATTTCCACTTTCTCAGGAAAATCTAGATTGTATTGGATTACAATGGCAAACGAAACCATTAATACAATTTATCTGCTAGCAGAATCTCCAAATATTCTTTCCAGTAAATTAATTTCGTCACTTTCTAAAAAATTATTTGAGTGGAATTCCTTGAAATCTGGCTCCGACCAAAACCATTGGGACTGCAATCAATTTATGCTCACAAAATTTATCGATGTCGCTGGACACATAGCTATGAAACAATTTTTGCATTTTGATGTATCGATTCTCGAAGAACTGAAACGTCGGAATACGGTTACTGAAGAAAAAGATCAGTTGAAGAAAACTAGAAAATTGGCCAAAGACAAACGAAGACAAACAGCGACAACGGACAAAGATGGTACTTTAAATATCGAAGAAGAATTGGGACTTGTTGGTGCCACTGCCGATGATGTTGAAGCAGAGTTTATTAGGAAATTATGCGAGTTTGGATTGATTACGGACCCATCTAAATTGTTGAATCGTCTCTTAAATATTGTCGTTTTCATCTGTAAAAATGCATCGAAATTCAAAGATCAAGATCTCCAGAAAATCGCCAGTCTTTCATTAGGAAAGATGATGTTGATTAGTAGTAAAGTTTGCATGGATAACATTGATCTGCTGTTCAATTTGGCCGCTCGTTCACCGTCAGAAAGTTTACGGGCAAATCTGATTGTTCCACTTGGTGATTTAATAAAGCGTTTTACTACAAAACTCGAACCTTATACACCGAATCTCTATAGTAGATTGAGAGATCCATCACCGGTTGCCCGATTGAATGTTTTAAACGTTCTCTCGCATTTAATTCTCAATGATATGATAAAGGTTAAAGGTCAATTAAGTGAAATGACAACTTGCATTATCGATGAAAATTCAAGAATCAAGCATTTATCTAAAATATTTTTCCAAGAACTTGCTAATAAGGATAAAGCTCTTTATAATGTCATGCCGGATATTATTAGCCGGTTGAGCAGTGCTGAGACAGGCGTATCAGAGGATAAATTCAGAACTATTATGGAGTATTTAATGCCATTTATTCAAAAGAAAAATCAAACTGAAAATTTGTTTGAAAAGATTAGTACTAGATTACAAGCGTCTAATGATGAACGAAGTTGGAGAGATTTGTCTTTTTGCTTGTCTTTAATGCCATTTAATGATACGATGTTACAAGCACTTCAGTTCAACTTGAATAATTTTGCAGGCAAATTGCATGTCGATGAAGTAAATGATGCCATAACAGGTATCATAAATAACGCGAAAAAGAATGCTAAAGGTGAAATTTTAGCTGTCATTGAGGAAATGAGTGTAAATATTGTGAAATTAAGAGATAAAGGGGTTGAAGACGAAGAAGCCAACAGTAGTGCTCAACGGGTAAATATTAAAAAGGGGCGAAAGACGAAAAAGGCAAGAGAAACTGCTGTCGTAACGAAACATAAAGACAATGACGGGGAAGGCCCGTCGGAAAATATAGTTAATAAATCTATTCGAAAAAACAAAGCGAAAAGAATTCACGAAGAAGATTCTGATGCAAGTATTGATGATAATCAGTCAATCGCTTCTTCAAGACAGCGGAGAACCTGTCAAACCAAAATCGATAAAGTAAAAAATATATTTAGCAGTGACGAATCAGAGGATGAGGATAAGGACGTTACTCCAAAGAAAAGAGATAATACCAAACGTAATCTTCTTGTGGACAGTGATTCAGAATCTGAATGAAAATATTAGCATAAATTGTCAGTTGTTGCATTTATTTGATTTAGTAAATATATGTTTTTATTGCTCAAAAAA
>Dendrocoelum_lacteum_(Dlac_v9_194394_0_1) NCAPD2
CTTTGTGTTTAAAATTTGAATTTTTTAGTCTTATACAATGTTAGAATTCATTATACCGATTTCACGAGCAGATTTATTGACCCGAAATTATTCCAATCATTATTACGTTGCCGAAGTTGCACCTCTGAATTCCCTCGGAGCACATCTTTCAGCATGCGAAAAAGAATTGCGTAGTAGGGGACATTTCCTAGTTCGTGATATGTTTGACTACTTATATAGTGTGTTGCACTATTGGAACAATGCAGACAACAAATTAAAAGAGCTGGCTTGGGATATATCATTATTGAGTTGCAAAAAAGTTACGCCAGCAGTGGTCGAAGTTTTAAACAAGATGGATAACAATGATTATTTTGTTTATAGAAATAGTGTTAAAATGAACGTTTATTTATTGTGTCAGTTCATTGAATTGTATGAAGTACAGATGCAATCAATACCTTTAATGGATAAATCTAAAGGAAAACAGAAAAAAGTTGCAGTTAAATTCGAATGGCTTAGTGAACTTCAAACTGCAATTAGTTATATTAACCAATTATTTCAATGTCATATTCATAATTTATGGGAACCTCCAACAATTGAAGATGATTTTATAAATTTGATCTCCAATTCATGCTACAAGTTATTAGAAAATCCCGATGTTAGCAAAAATGTTAATATTCGTGAAGGAATTTCAAAGATTTTGACTACTCTTATAAAAAGATATAATCATACTAAAATCTGCGCAATTAAACTCGTTGGCTTGCTACATTCATTTCCACATACAGTACCATGTATATTAGCAATTTGTCGAGATTTTCTTGCTGCTGAACATATGAGAAACATTCTATTAGAAATTATTCAAGAAATTTGTACATCATATTCATCGCAAGATGCAGAACATAATAAAGATGCAACTAACTCTTACATTAGTTTTCTTACAGATTTTGCCACAGAACATACACATCTCATTACTAATATTTTACCTCACCTCAGAGAGAAACTTCAAGAAGATCCATATACTATGCGAAATTGCGTATTGTTTATTATGGGAGAAGTGATAATGAAAGTATATTCTGATGATGTTACTAAAAATAGTAATCGCGATGGCCTTCTTGATATTATCGAGGAAAGTATTCTCGACATTAACTGCTTCGTACGGGCTAAAGCACTCGGTGTATTATTATCTATCCTTGAAAACAATAAACTACCACTTAATCGACAAGCACGTCTTATGAAGATTTTAATTGGAAATGACGGTGCAATATTTGATACATCGTCCTTAGCAAGAAAGAATGCAATAAAAATATTAACATGCATGACAAATTTAAATCCTGCAAAAGGAGTACGGTATGAAGATTTATTAAAAAATATTGAACAAGAAAAAGAAGTTTTGAAGGATATGATAATAAAATTAGATAAATTACCTGATTGCACAACAGTTGATATTCAGAAAAGAATTGATTTTATACAAGAACAGATAGATCTGACGTCCAATAAAGAAAAAAGAAAATCGCAATCCGTGCCAATTGAGTCGACTGATGTGGCAAGAGAGTCTTTAAATAACGAGATCATAAAGTTAAAAGGCGTTATTTTTATTCTTGAACAGTCGATTATTTTCTACGAGTCTATCCAATCAGCTCTAATTGATGTTCAATCGATGTTATCCTCTAAAGTTAATAGCGATGTTTTAGAAGCTATTAATTTTTTCATAAATGCTAAATTGGCTGGCATAGAAAATGTTGATAGTGGAGTTAGAAAAATGTTAACTCACATATGTTCCAACGAGGAGTCCATAAAAACTGCAGTTAGTAAAGCTTACAGTCGACTTTATTTGGAGTTTGATGAAGATGATGAAAGGGATAGAAAGGTGGCTTTAGTAGATTCTCTTACAGGTCTTTTGAATGAACCGACATATGGCGAATTGGTGTCAATTGAAAAATTGGTTGTCTCCTTCATGGACTCTGAAGACATTGACGAGGCAGTCATTAAAGTTCTTTGGCAAAGATTTACTAGTCGTTCATCAAAATATTCTACTTTTCAAAAGAAGGCTGCTCTTATTATTTTTAGTATGGCAGCCGGTACTTCTAAACCATACATGATGACATTTTTTGAACCTTTGATTAATGACGTAATTCCAATTACTGGCTGGTCTTCTCTGGATTTACAATTTATAGACTATCTATGTCGTTCAATTCAGAATATAATTAAGTATAAGAAAAGCGGTAAACTCGCAGAGCCAGTAAAATTGCCCAAAGAACATATCTTGTTTGATAGGTTAATTAATTTAAGTATTTCAACGTTTTCAATGCAGAAAAAAGCTTATTGGATTCCAATGATTAATGAAGTTATTGCCACAATTTATTTGTTGTCCGAAAATCCCGATAGGATATGTTCCAAATTCATCGTAACCTTAGCTAACGAAATGCTTAATGGTTCTAAAGAGAATATTGATGTGCAGAAAGAATCAAAATTTAAATGTCCTGCTTTTATGATTACCAGATTTGTGGCTGTTGCCGGTGAAGTTGCTTTGAAACAATTTATTCACTTCGACGTTTCTATCCAAAATGAATTGAAACGACGGAACACTATTAAAGAAGAAAGAGAACAGACAAAGCAACAGAAAAATGCTAATAAAAAACGTGAAACTACAAGTTTAGAAGAAGAAATAGGACTCGTAGGTGCATCGGCAGATGACGGTGATGCGGAATACATTCGTCTTTTATGCGATAATCAATTAATTTCGGATGAATCAAAATTACTTAATCGTTTATTAAAATTCGTGGAACACATTTGTAAAAATGCTTCTAAATTTAATGACGTACCTTTACAAACAATTGCTAGTCTTTCGCTTGGTAAAATGATGTTAATAAGTTCAAAAGAGTTTACGTCTGCAAGAATTAACCTGTTGTTTGACATTGCTTGTCGGTCACCATCTGAAGTTATACGAGCCAATCTTATCGTTCCATTAGGTGACCTTATTCGTAGATTTACTTTACAAATGGAACCATATACAAAAAATATGTATGGTCGTTTGAGAGATTCTTCTCCCGTTGTACGGCTTAATGCTCTTAATGTTCTTTCTCATCTTATTCTCAATGATATGATTAAAGTTAAAGGATGGATTAGTGAAATGACCACTTGTATCATTGATGATAATCCGCGTATCGTAATACTGGCTAAAGTATTCTTTCAGGATCTTGCAAATAAAGATAAAGCTCTATTTAATGTCATGCCTGATATTATTAGTAGACTTAGTGATCCTGAAACTACAGGAGTTAGTGAAGATAAGTTCCGGACTATCATGGAATTTCTTATGCCATTCATTCAAAAGAAGAATCAAGCAGAAAATTTATTTGATAAAATTTTAGCACGATTTGAGTCTTCTGTAGACGTCCGAGCATGGAGAGATATGTCCTACTGTCTCTCGCTCATTAACTTCAGTGACTACATCGTGAAGACTCTTAGTGAGAAGTTGAATTACTTTGCAGGCAAGGTGCACGTGGACGAAGTCTACAATGCTGTTAATGGAATCATTGCTAATGGACTCAAAAATGCTAATAAAAATAGGGAAATGGAGACAATGTTGAATGAGATGAGTGCAACGTTGAAGAATATGAGAGATAAAGGAGTAGAAAATGAAGAAGTGGACATGAATGTTAGGAAAATTTCAAAGAAAATAAAAGCTAAAGTAGCACACAAAGTTATAAAGACTCCAGCTGTACGAGAAAAACCTAATAGAAGTACAAAGAGAGCTGTTAGTCACGATGACGTCTTCTCGGACGATGACAATAAATCTAAAGAAGAAGAACCAGTAATTCAAAAGAAAGAGGCTCCAAGAGTATCTAAATCTAACAAGAAAGTTGATCGTAGGAGAATAATTGATTCAGATGAGGGTGACAGTGATTCGGATTAATGTATTATAAATGTAATGGTTGTATTAAATGTTAATATATGTTTATAGCCA
>Planaria_torva_(Ptor_v3_38118_1_2) NCAPD2
TGTTCAAATATATATTTTAAATTATGACTGAGTTTATTGTACCGATATCGAGAGGCGAACTCATACATCGAACCCATCCAAATCATTTTTACGTTACTGAAGTTGCAAGTGTGAGTAGATTAGATGCTCACCTTTCAGCTTGTGAAAAAGAACTTAGAAACAGAGGTCATTTCATGGTGCATGACATGTTTGATTATCTTTACAGTGTATTAGAACACTGGAATGAAATTGACAATAAACTTAAGGAACAAGCATGGGATATAATACTAAAAAGCTGCAAGAAGGTTACCCCAGCCGTTGTCGAGATTTTGAATAGTATGGATAAAAGTGAATATGCCAGTTACAGAAAGAGTGTAAAAATGAATGTTTATTTGCTATGTCAATTTATTGAGATGTATGAGAATCAAAAGCATCAAGCTTTGCCTGTTATTGATAAAGGTAAAGGTAAAAAGAAGAAGCCTGTTCAAGGGATGGGATCAATTGATTGGCCTCAAGAATTGCAGACTGCAATTAGTGCCATAAATCAATTATTTCAGTGTCACGTAAACAATCTGTGGAGCCCTCCAACAATCGAAGAAGATTTCATTAACCTTGTCGCCAATTTATGCTATAAATTGATGGAAAACATTGATATCTGCAAAAACGCCGGCATTAGAGATGGTATTACAAAAATCCTCATAACACTAGTCAAGCGGCACAATCATACTAGAGATTGCGCTAATAAAGTCGTCAATTTGTTGCGCTTATTTCCCCATACTGTTAGCTGTATCCTTTCTATTTGTCGGGACTTTGTCGCTGCCGAGAACATGTCAAACGTTATCCGTGAAATTATTCAAGATATTTGTCGATTTTCATCGTCTGAATTAGAGCACGACAATCAAACTTGTACTTCATTCACCAGCTTCTTATCAGAATTCGCTAGCGAACATCCAAATCTTATAATTCCCGTTCTTCCTCATCTTAAGAACAAACTCCACGACGATCCATACACAATGAGAAATTGTGTCTTAATGATCCTCGGTGAAGTGATTATTAAGGTATTCTCCACTGACGTCAATCAAAGTGCCAATCGGGACTCGTATCTCGATATGATCGAGGAATGTGTCATCGACAATAATGGCTTCGTCAGATCGAAGGCTCTCAACATCTTGTTGTCCATCGTTGACAGCAATAAAATGCCAAAAACCCGGCAAGCACGCCTGATGAAGTTACTGATCGGAGAAGACGGCGCAATCTTTGACGTGTCGTCATTGGCCCGGAAAAACGCGATGAAAATCTTGACCTCTATGACGAATTTGAATCCGGCTAAAGGAGTGCCGTATTCGGAATTAGTGTCGTCGGTTGACAACGAGAGACAGAAACTAAAGGAAATGGAAGAGAAATTAGAGGAATTGCCAGAATGTGAAATTGTCGATGTTCAACGACAAATTGATTTTATCCAGAAACAAATAGACATGAATTTAGAGAATTCGGATGGAAGAAAATCTCAAACTGTTCCCACAGAATCGCTCGATGTTGCGAGGGAATATTTGCATAACGAAATTATCAAGCAAAAAGCTATCATATACTTCCTCGAACAATCTATTGAATTCTACGAGTGCATCCAGTCGGCACTCGGAGACGTCCAAGCAATGCTGTCATCGAAGGTCACCAGTGACGTGCTGGAAGCAATCTCGTTCTTTATCAATGCCAAGCTGGCCGGCATAGACAATGTGGACAATGGCGTCAGGAGAATGCTCTCTCACATTAGCTCAACGGATGACTCGGTGAAGGCCGCTGTCAGCAAGGCGTATCGTCGCCTGTATCTGGAGACCGATGACGATGACGGCCGTGACAAGAGCACGATCATTGTGGACTCTCTGACGAGTCTGCTCTCGGACCCGAGCTACGGGGAACTTGTGTCCATCGAGAGACTGATCGTCACGTTTATCGAGTCGAAAGATATCAACGAAAAGGTCGCGAAAGTTCTCTGGCACAGGCTCAATAGCCGCAGTGCGGACTTCTCGCCATTCCAAAAGAAGGCCGCCGCCATGATCTTCAGTATGATCGCCATGGTTCCCCAGCCGTACATGATGTCGTATTTCCATTCGCTGATCACCGAAGGTATCGCGGCCACTGGCTGGGCTGCCATGGACTTGCAGTTCGTCGAATACATGTGCCGCTCCATCCAGAATATTATCAAGTCTCAGGTGAAGAAAAAGACCGAAGAAGCGTTTAAGTTGCCTCGAGATCACCAGTTATTTGAAAGACTCATGAATCTCTGTCTTTCCACTTTCACCATCGAAAAGAAGTCATACTGGATGCAAATGACCAACGAAGTATTGGCCACGATATATCTTCTGTCAGAGAATCCCGAACTTATTTGCTCAAAATTTGTCCATTTAATGGCCAACGAAATGTCGAATGGCGCCAAGGAAAATACCGACACTCAATCCCCGAAATTGCAATGTCCGACGTTTATGATCACAAGATTTCTCGGAGTGGCCGGCGAAATGGCCCTGAAACAGTTCATCCATTTTGATGTATCGATCCAGGACGAGCTGAAGCGTCGAAATTTAATCAAAGAAGAAACTGAGCAGGCAAAACAAATGAAGCAAGCAAAAAACGCCAGTAAGCGTCAATCAACGAATCTCGAGGAAGAAATCGGCTTAACGGGTGCATCGGCCGACGACGGCGAGACGGAATACATCAGGCTGCTGTGTGACAATCAGCTGATATCGGACAACACGAAGCTGCTCCATCGTCTGTTGCTATTCGTCGAATACGTTTGCCGGAATGCATCGAAATATAACGACGAACGTCTGCAGACAATTGCCAGTACAGCTCTCGGGAAGATGATGCAAATAAGTGGCCGGGAGTTCACCGATGCGAGGATCGGTCTCCTGTTCGATATTGCTCGCCGATCACCGTCGGAGATAATCCGGGCCAATCTGATCGTGGCCTTGGGCGATCTGATCCGGCGATTCACTCTGAAAATGGAGCCGTACACGAAGGACATCTACGGCCGTCTGCGGGACCCGTCCCCGGTCGTACGACTCAATGCACTCAATGTCCTGTCGCACCTGATCCTCAATGACATGATCAAGGTCAAGGGCTGGATCAGCGAGATCACGACCTGTATCATCGACGAGCAGCCCCGGATCGTCCACCTGGCGAAGATCTTCTTCCAGGATCTGTCGAACAAGGACAAGGCCCTCTTCAACGTCATGCCGGACATCATCAGTCGGCTCAGTGACAAGGAGACCGGGGTCAGCGAAGAGAAGTTCCGAACGATCATGGAGTACCTGATGCCGTTCATTCAGAAGAAGAATCAGTTCGAGAGCTTATTCGATAAGATCTTGGCCAGGTTCAGTTCTACCAAAGACGAGAGAGCGTGGCGCGACATGTCGTACTGTCTATCGTTAATGAACTACAACGACGACATGATAAAGGCACTGAATGAGAAGATGGGACTATTTGCCGGGACAGTGCACGTAGACGAGGTCTACAATAATGTCGATGGGATAATAAGTAATATGGAGAAGAATGCCAAGGGTGACATGGTAGTGGTAGTGAATGAGATGAGAGCGACCCTGAAGAAGTTACGGGACAAGGGGGTCGAGGACGAGGAAACGAACCTGAATGCAGTCAAGGCCGATGCGAAGAAGAAACAGAGGAAGACTTACAAGACAAAGGAAGTGTTGCCAGCGAGAGAGAAGACGACACGGGCACAGAAACGGACGATCGTCAATGAGCCAGTGTTCTCGGACGATTCCGATGACGAAGTGAAGGAGAGATCGACGAGAACAGTGAAACAAGGTGCCAGGAAAATAATCGAGTCGAGCGAGTCAGAGAACGAAGATTCAGATTGATGTTTAGTGTAATAAATGTTGTGTATTCAAAAA
>Polycelis_nigra_(Pnig_v3_12503_1_1) NCAPD2
GTTTTAATAATACATTTCTTTAGTGCAAGAATATAAAATGTCTGAATTTATCATTCCAATTAACCGAAATGATTTACTTAGTAGAAATTTTTCTAATAATTTCCATGTTGAAAAAGTAGCTAATGTTAGTGCTTTAGGAGTACATTTGTCAGAGTGTGAAAAGGAGCTACGTAGCAAAGGCAAATCCATTGTTCGTGAAATGTTCGATTATCTATACAGTGTATTACATTATTGGAATGAGATAGACAATAAATTGAAAGAAGGATCATGGGATATTTTATTGTTAAGTTGTAAGAAGTTGACTCCAGCAGTTGTTGAAGTTCTCAACCAAATGAACAAACCCAGTTTTTTCCATTTCAGAAATAGTGCTAAAATGAATGTTTACTTGATATGTCAATTTATTGAATTATATGAAGCTGACATGTCTCATTCAATGCCTTTATTGGACAAAGGGAGAGGTAAAAAGAAGAAACCGGCTGCTGTGGTCGGATCCAAGCTAGATTGGCCTCATGAACTTCAATCAGCTATTGGGGCTATTAATCAGTTATTCGAATGTCAAATAAATAATCTATGGGATCCGCCTATTATTGAAGAGGATTTTATTAACCTCGTTGCCAACATGTGCTATAAACTGCTGGAAAATCCGGACACATGTAAAAATACATCAATACGAGAAGTTATCTCAAAGATTCTAATTAATCTAACAAAGCGCCACAATCACACTCGACTCTGTGCTATCAAATTGGTGGGATTATTGCACTCCTTTCCACATACAGTCAATTGTATATTGGCCATTTGTCGTGATTTCGTCACAGCTAACAATATGTCAAACGTTCTTCGTGAAATTGTGCAAGAAATCTGTTTTACGTACTCTTCTTCTGATTTGGAACAAAATAATCAAGCCTGTAACTCTTTTACCACATTTCTCTCTGAATTTGCTAGCGCTAATCCTCAAATGATTATCGCCGTTCTGCCGCACCTAAAAGATAAGCTGCATGAAGATCCGTACGCAATGAGGAATTGTGTTCTATCGATTCTAGGAGATGTGATAATCAAGGTTTACTCAATCGACAACAACCAAAATGCAAATCGTGACACACATCTCGACTTGATAGAAGAAAAAGTTATCGATGTTAACGGATTTGTGAGAGCCAAGGCCCTCAATATTCTTTTGAGCATTGTTGAGGCCAATAAAATGCCATTGGCTCGCCAAGCACGTTTGATGAAACTACTCATTGGTCCCGATGGCGCGATATTCGATGTGTCCTCTCTCGCCAGAAAGAATGCAATGCGAATTTTAACTTGTTTAACGAATGAAAATCCAGCCAAAGGTGTACGTTATGAGGATTTAAAGAAGAATGTGGAATCAGAAAAGGAGAATTTACAGGAGATGATTAAAAAATTAGAACAGTTACCAGAGAGTGAAGTGGTCGATGTACAAAGACGGATCGATTTCATCCAGGAACAAATTGAATTACAGGAAAGTGGTCAGGGCCGTCGATCTATGACTGCGCCAATAGAGTCACCAGAAGTTGCCAGAGAGTTTCTGAACAACGAAATTATTAAAACCAAAGGTGTTATCCACATAATGGAACTGTGTATCCAATTCTACGAGGGCATTCAATCGGCACTCAATGATGTGCAGGCGATGTTGTCTTCGAAGGTGGTGAGTGACGTCCTGGAGGCAATTCATTTCTTTGTCAGTGCCAAACTGGCCGGGATCGATAATGTAGACTCTGGAATCAGAAAGATGTTGGCTCATATCTGTAACAGCGACGATGCGATCAAGACCGCTGTCAGCCAGGCGTACAGGCAGTTGTACCTCGAGTTCCACAAAGATGACGAGCGCGACCGAAGCACGGTGATCGTAGACTCTTTGACCACGCTGCTAACCGAGCCTAATTACGGTGAGCTAATGTCGATCGAAAAGCTGATCGTCAGCTTCATCGAGTCCAAGGACATTAACGAAAAGGTTGTCAAGGTGCTGTGGCGGAGGTTCACAGATCGGTCGTTGCCATTGACGATGGCGCAGAGGAAGGGCGCCGTGGTCATCTTTAGCATGGTCGCGAAAGTGCCTCAGCCGTACATGATGTCCTACTTTCAGTCACTGATCGTGGAGGGAATCCCCGCCAGCGGATGGGCCTCCCTCGACCTGCAGTTTGTGGACTACCTCTGCCGATCCATCCAGAATATCATCAATGCCAAGGAGAAGAAAAAGAATGAGGAGCCATTCCGTCTGCCAAAAGAGCACCCACTTTTCGAGCGGCTGCTAAGTCTGTGCGTATCGACCTTCGGCATGCAACATAAGGCGTACTGGGTACCGATGGTGAACGAGGTCCTCGCGACCATCTATATGCTGGCAGAGAACCCCGACTGGCTCGGGGCGCGCCTCGTCTCCCAGCTGGCTGCAGAGATCGTCTCAGGCCGCAAGGAGAACATCGGCGAAGACGAAAACCATCTGACATGCCCGCACTTCATGCTGACGCGTCTCCTGGCGGTGTGCGGGGAGGTTGCCCTCAAGGAGTTTGTGCACCTGGACGTTGCTGTCGTCAACGAGCTCAAGAGGAGGAATACTATCAAGGAGGAGGCCAGCGAGAACAAGACTGCCAAGAGGAGACAGCAAGAGCAGCGACAGCGTCAATCGACAGACTCGGCCGGCCTCGAGGAGGAGATAGGCCTGGCAGGAGCGTCCGCGGACGACGGCGAGGCGGAATACATCCGCGCTCTGTGCGACAACCACCTAATCTCGGACAACTGGCTATTGTTGTCTCGTCTTCTACGGCTGGTGGAGTCGGTGTGTCGGACGGGCAGTCGCTATGGTAACGAGCGCCTGCTGACGGTGGCGGGGCTCTCCCTCGGGAAGATGATGCTCATCAGCAAGCGAGAGTTCACCGACGCACGGATCGCCCTTCTATTCGACATCGCGAAACGTTCGCCCTCGGATGTGATCCGGGCCAATCTGATCGTACCTCTCGGCGATCTCATTCGTCGGTTCACTCTCCAGATGGATGTCTATACTCCTCAGATGTACGGTCGCCTTAGAGACCGATCTGCGGTCGTGCGGCTAAACGCGCTGACGGTGCTGTCGCACCTGATCCTCAACGACATGATCAAGGTGAAAGGCTGCATCAGCGAGATGACGACCTGCCTGATCGACGAGCACCCGCGGATTGGGCACCTGGCCCGGGTATTCTTCCAGGACCTCGCCGGCAAGGACAAGGCCCTCTTCAACGTCATGCCGGACATCATCAGCAGACTTAGCGACCCCGAGACCGGCGTTGAAGAGCACAAGTTCAGGACGATCATGGAGTACCTGATGCCCTTTATCCAAAAGAAGAACCAGTTTGAGAATCTCTTCGATAAGATTCTCATCAGATTTAATTCGACAACCGAGGAGCGCGCCTGGCGGGACATGTCCTACTGCCTGTCGCTGATGAACTGCAACGACTACATGATCAAGAATCTCCACGAGAAGATGGCCATCTTCGCCGGGAAGCTGCACGTCGATGAAGTCTTCAACGCCGTAAACGGGCTAATCAATAACGCCGAGAAGAACGTCAAGGGCGTCGAGCTGGAGACGATGGTGGCGGAGATGCGGACGACCTTGAAGAAGCTGCGGGACCAGAATGTCGAGGACGAGGAGGCCAATGAGGGCGCGGCGCGGGCGATGAGGGCCCAGGCGCAGAGGAAGGCCCGGGGGCGAGGTCAGGGCGCGTGGAGGCACCACAAGGAGGCCAGGGAGGCCCCCGTGGCGGCCAGGCCGCGCCTCGACAGGACCAGCAAGAGACGCACGACCTCGCAGGCGATCTTTTCGGACGAGTCTGGCGAGGAGGAGGAGGAGGAGGCGGAGGCGAGGCCAGCTAGAGGGACGGGGAGGACCAGGAGGGCCGTCATCGAGTCTGACGAGGAAGAGGAGGACGACGATGAGGAGGAGGGAGAGGAGTCAGAATGAGTCCAGAGGTGCCAATCAATGTATTTATCGATTTTATGTCTGCAATAAATGTGTACAATCGTATTTTCTCGGTTTTTTTAATTCCTTTAAAGCGGCCCGCGGGCTTATCTTAAG
>Polycelis_tenuis_(Pten_v3_49318_1_1) NCAPD2
AATTTTCTTAGTGCAAGAATATAAAATGTCTGAATTTATCATTCCAATTAATCGAAATGATTTACTTAGTAGAAATTTTTCTAATAATTTCCACGTTGAAAAAGTAGCTAATGTTAGTGCGTTAGGAGTACATTTGTCAGAGTGCGAAAAGGAGCTCCGTAGCAAAGGCCAATCCATTGTTCGCGAAATGTTCGATTATTTATACAGTGTATTACATTATTGGAATGAGATAGACAATAAATTGAAAGAAGTATCATGGGATATTTTATTATTAAGTTGTAAGAAGCTGACTCCAGCAGTTGTTGAAGTGCTCAACAAAATGAGCAAACCGAACTTCTTTCATTTCAGAAATAGTGCTAAAATGAATGTTTATTTGATATGTCAATTTGTTGAATTATATGAAGCTGATATGCTTCATTCAATGCCTTTATTGGATAAAGGGAAAGGAAAAAAGAAGAAAGCAGCTACTGTGGCCGGTTCCAAACTAGATTGGCCACATGAACTTCAATCAGCTCTTGGGGCAATTAATCAGTTATTCGAATGCCAAATAAATAATCTATGGGATCCGCCTATTATTGAAGAAGATTTTATTAACCTCGTTGCCAACATGTGTTACAAACTGCTGGAAAATCCGGACACATGTAAAAATACATCAATACGAGAAGTTATCTCAAAGATTCTAATCAATCTAACAAAGCGTCACAATCACACTCGACTCTGTGCTATCAAACTGGTGGGATTATTGCACTCCTTTCCACATACAGTCAACTGCATATTGGCAATTTGTCGCGATTTCGTCACAGCTAACAATATGTCAAACGTTCTTCGTGAAATTGTGCAAGAAATCTGTTTTACGTACTCTTCTTCTGACTTGGAACAAAATAATCAAGCCTGTAACTCGTTTACCACATTTCTTTCTGAATTTGCTAGTGCTAATCCTCAAATGATTATCGCCGTTCTGCCTCACCTTAAAGATAAGCTGCACGAAGACCCGTACGCCATGAGAAATTGCGTTTTATCGATTCTAGGAGATGTTATAATCAAGGTTTACTCGGGCGACAACAACCAAAATGCAAATCGTGACACACATCTCGATTTGATAGAAGAAAAAATCTTCGATGTTAACGGATTTGTGAGAGCTAAGGCTCTCAATATTCTTTTGAGCATTGTTGAAGCTAAAAAAATGCCGTTGGTTCGCCAAGCACGTTTGATGAAACTGCTAATTGGCCCCGATGGTGCGATATTCGACGTGTCCTCTCTCGCCAGAAAGAATGCTATGCGAATTTTGACTTGTTTAACGAATGAAAATCCTGCCAAAGGTGTCAGTTATGATGATTTGAAGAAGAACCTTGAATCGGAAAAGGAGAATTTACAGGAAATGATTAAAAAAACAGAACAATTACCAGAGAGTGAAGTGGTCGATGTACAAAGACGGATCGATTTCATCCAGGAACAGATTGAATTACAGGAAAGTGGACAGGGCCGTCGATCTATAACTGCGCCAATTGAGTCACCAGAGGTCGCTAGAGAGTTTCTGAACAACGAAATAATCAAAACAAAAGGAGTTATTCACATAATGGAACTGTGTATCCAGTTTTACGAGGGCATCCAGTCGGCACTCAATGATGTGCAGGCGATGTTGTCTTCGAAGATGGTGAGTGACGTCATGGAGGCAATTCATTTCTTTGTCAGTGCCAAATTGGCCGGGATCGATAATGTAGACTCTGGAATCAGGAAGATGTTGGCGCATATCTGTAACAGCGACGATACGATCAAGGCAGCCGTCAGCAAGGCGTACAGGCAATTGTACCTTGAGTTCGACGAAGATGACGAGCGCGACCGAAGCACGGTGATCGTAGACTCTTTGACCACGCTAATAACCGAGCCTAATTATGGTGAGCTAATGTCGATCGAAAAGCTGATCGTCAGCTTCATCGAGTCAAAGGACATAGACGAGATGGTTGTCAGAGTGTTGTGGCGGAGGTTCACAGATCGGTCGTTGCCATTGACGATGGCGCAGAGGAAGGGCGCCGTGGTCATCTTCAGCATGGTCGCTAAAGTGCCTCAGCCGTACATGATGCCCTATTTCCACTCACTGATCACGGAGGGAATACCCGCCAGCGGATGGGCCTCCCTCGACCTCCAATTTGTGGACTACCTCTGCCGATCGATCCAGAATATCATCAATGCCAAGGAGAAGAAAAAGAATGAGGAGCCATTCCGTCTGCCAAAAGAGCACCCTCTTTTCGAGCGGCTGCTAAGTCTGTGCGTATCGACCTTTGGCATGCAGCACAAGGCGTATTGGGTGCCGATGGCGATCGAGGTCCTCGCGACCATCTTTCTACTGGCAGAAAACCCTGACTGGCTCGCGGCGCGCCTCGTTTCTCAACTGGCTGCGGAGATCGTCTCAGGCCGCAAGGAGAACGTCGGCGATGGCGAAGACCGTCTGACATGCCCACACTTCATGCTGACACGTCTGCTTTCGGTGTGCGGGGAGGTTGCCCTCAAAGAGTTTGTGCACCTGGACGTTGCTATCGTCAACGAGCTCAAGAGGAGGAATGCCATCAAGGAGGAGGCCAGCGAGAACAAGACTGCCAAGAAGCGACAGCAAGAGAGGCAGCGTCAGTCGACAGACTCGACCAACCTCGAGGAAGAGATCGGCCTGGCAGGAGCGTCCGCGGACGACGGCGAGGCGGAATACATCCGCGCGCTGTGCGACAACCACCTCATCTCGGACAACTGGTTGCTGCTGCCGCGTCTCCTCCGACTGGTGGAGTCGGTGTGTCGGTCGGGCAGTCGCTATGGTAACGAGCGTCTGTTGACGGTGGCGGGGCTCTCCCTCGGCAAAATGATGCTCATCAGTATACGAGAGTTCACCGAGGCGCGGATCGCCCTTCTATTCGAGATTGCAAAACGCTCGCCCTCGGAAGTAATCCGTGCCAATCTGATCGTGCCTCTCGGCGATCTCATTCGCCGGTTCACTCTCCAGATGGACGTCTACACGCCCCAGATGTACGGTCGCCTTAGGGACCGATCTGCGGTCGTGCGGCTAAACGCGCTGACGGTGCTGTCTCATCTGATCCTCAACGACATGATCAAGGTGAAGGGCTGCATCAGCGAGATGACGACATGCCTGATCGACGAGCACCCGCGTATCGGGCACCTGGCCCGGGTCTTCTTCCAGGACCTCGCCGGCAAGGACAAGGCCCTCTTCAACGTCATGCCGGACATCATCAGCAGGCTTAGCGACCCCGAGACCGGTGTCGAGGAGCACAAGTTCAGGACGATCATGGAGTACCTGATGCCCTTCATCCAGAAGAAGAACCAGTTTGAGAACCTCTTCGATAAGATTCTCGTCAGATTTAATTCGACAAACGAGGAGCGCGCCTGGCGGGACATGTCATACTGCCTGTCGCTGATGAACTGCAACGACTACATGGTCAGGGGCCTCAACGAGAAGATGGCCATCTTCGCCGGGAAGCTGCACGTCGACGACGTCTTCAACGCCCTTAACGGGCTAATCAATAACGCCGAGAAGAACGTCAAGGGTGCCGAGCTAGAGGCGATGGTGGTCGATATGCGGGCGACCCTCAACAAGCTGCGGGACCAGAACGTCGAGGACGAGGAGGCCAATGAGGGCGCGGCGCGGGCGATGCGGGCCCAGGCGCAGAAGAAAGCCCGGGGTCGAGGTCAGGGCGCGGGGAAGCAGGCCAAGGAGGCGAGGGAGCCCCCCGTGCCGGCCAGGCCCCGCCTCGACAGGAGCAGCAAGAGGCGCACTGCCTCACAGGCGATCTTCTCCGACGAGTCTGGCGAGGAGCAGGAGACGGAGGCGGAGGCGCGGCCCGCGAGGACGGTGACGACGGCCAGGAGGGGCAAGAGGACCGTGATCGAGTCTGACGAGGAGGAGGAGGAGGATGAAGAGGAGTCGGAATAGGGCTTGATGCGCCAATCAATGTATTTATCGAGTTTATGTCTGTAATAAATGTGTACAAAAA
>Schmidtea_polychroa_(Spol_v3_77417_1_1) NCAPD2
TTTACACAATACAAACATATATTTAGCAAATAAAATAAATGCAACAATTGACATTTTAACAAAATAAATGCATCAATAGATATTATTTTAATATTTTCATTCAGATTCTGAATCACTGTCTACTAGATGATTGCGTCTTGTATTATCTCTTTTATTCGGAATAGTTTCTTCATCTTCATCCTCTGATTCGTCACTGCTAAATATATTTTTTTGATTATCAATTTTTGTTCGACAAGTTCTCGGCTGTCTCGAAGACGCGATTGAGTGATTATCCTCCACACTTACATCAGAATCTCCTTCGTGTATTCTTTTCGCTTTATTTTTCCTAATTGATCTATTAACCAACATTTCTGATGGACCTTGACCATCATTATCTTTATTTTTCGTTACAATCGCCGTTTCTCTTAACTTTTTCGATTTTCGTATCTTCTTAATGTTTATTCGTTGAGCACTACTGTTGGCTTCTTCGTCTTCAACACCCTTTTCTCTTAATTTCACAATATTTACACTCATTTCTTCAATGATAGTTAGCATTTCACCCTTTGCATTCTTTTTTGCATTATTTATAATACCTGTTAAGGCGTCATTTACTTCATCGACGTGCAATTTGCCTGCAAAATTATTCAAGTTGAACTGAAGCGCTCGTAACATTGTGTCATTAAATGGCATTAAAGACAAACAAAAAGATAAGTCTCTCCAACTCCGCTCATCATTGGTCGCTTGTAATCTAGCACTAATCTTTTCAAACAAATTTTCGGTTTGATTTTTCTTTTGAATAAATGGCATTAAATACTCCATAATAGTTCTGAATTTATCCTCTGGTACGCCTGTTTCAGGACTACTCAACCGGCTGATAATATCCGGCATGACATTATAAAGAGCTTTATCTTTATTGGCCAATTCTTGGAAAAATATTTTAGATAAATGCACGATTCTTGGATTTTCATCGATAATGCAAGTTGTCATTTCACTTAGTTGACCTTTAACTTTTATCATGTCATTGAGAATTAAATGCGAGAGAACGTTGAGAACATTTAATCGGACAACCGGTGATGAATCTCTTAATCTACTATAGAGATTCGGTGTGTAGGGTTCGAGTTTTGTCGTAAAACGCTTTATTAAATCACCGAGTGGAACAATCAAATTGGCGCGTAAACTTTCTAAAGGTGAACGAGCAGCCAAATTGAACAGAAGATCGATATTATCCATGCAAACTTTACTGCTAGTCAACATCATCTTTCCCAATGAGAGACTGGCGATTTTTTGAAGATCTTGATCTTTGAATTTTGATGTATTTTTACAGATGAAAACGACAATATTTAATAAACGATTCAACATTTTAGATGGATCTGTAATCAATCCAAACTCGCACAATTTCCTAATAAACTCTACTTCAACATCATCCGCAGTGGCACCAACAAGCCCCATTTCTTCTTCAAGATTTAATGTACCATCTTTGTCACTTGTCGCTGTTTGTCTTCGTTTATCTTTAGCCAATTTTCTCGTTTTCTTCAACTGATCTTTTTCTTCAGTAATCGTATTCCGACGTTTCAATTCGCCAAGAATCGATACATCAAAATGTAAAAATTGTTTCATAGCTATGTGTCCAGCGACATCGATAAATTTTGTTAGCATAAATTGATTGCAGCCCAAATGGGTTTCGTCAGAATTAGATTTCAAGGAATTCCACTCAATTATTTTTTTAGAAAGCGATGAAATTAATTTACTGCAAAGAATATTTGGACTTTCTGCTAGCAGATAAATTGTATTAATGGTTTCGTTTGCCATTGTAATCCAAAACAATCTAGATTTTCCTGAGAAAGTGGAAATGCACAAATTTAATAATCGATCGAAAAGTTTATGAGTTCTTGGAAGTCGAAATGGCTCTGCCAATTTTTCAGATTTTTGTGATTTAACAAGATTCTGAATAGTTATACAATAATATTCCACTAATTGCAAATCCAAATTTTCAAACCCAGATTTTGGGATTCCCTCATTAATCAACAAATTTAAATATTTGCTCATAAACGGTTTCGCAACATTGGCAACCATAGAAAACAGGATCGCTGAGAGTTTCTTTTGCAACATGGAATATTTATCACTGTTCGATCTTGATCTATTCCACATGCACTCAATAACCGCTTGGTCAAGGTCACCCGATTCGGTAAAATTAATAACCAAATTTTTAACACAAGTCAATTCTCCAGTCGTCGGGTTCACCACCAACTTCGATAAAGAATCAATAATTAATTCATTTCGATCGCTTTCATCGTCTTCTATTTCCAAATAGAGAATTCGATAGGCGTTCGTTATGGCTGCTCTGATCGAGTCATCTTTAGAACAAATATGAGGCAGCATTTTCCTAATACCAGCATCAACGTTGAAATTTGATGATTTGGCGGTAACAAAAAAAGAAACTGCCTCTAAAACATCAGAAGGAACACGAGATGTCAGCATAGACTGGATGTCTTTTACTGCACAATCGATGAGAAATGCTATTTCCATCACTTGTTCGAAAACCAAAAGAACATTTTTAGACTGAGTTAATTTCTTTTCCAACATTTCTTTAGCGACTTCTTGAGATTCCAATGGCGCTACTTCGATTGTTCCTTCATCACCGTGTACTTTTTCTTTGAGTAATTCTATATGCTTTTCAACATCAGCAACGCTTTCAGTTGGCATTGCCACAATTCTATTCTCCAACTCCTCAACAGCAATCTTGGCTGTGTCGTACTGGTCCTTCAATTGCGCATAAGGGACTCCTTTTTGCACATCCAAACTGACAATATGAGATATGATGCGAATCGCATTCTTCCTGGCAATCGATGAGGTATCCCAGATGGCCCCGTCCTCCCCAACCAGCAGTTTCAACAGTTGCTTCATCAACAAGAATGGCATTCCGCATTTCTCAATAATTGATAACAAAATCCCTAGTGCTTTGGATCGGACAAATCCATTGGAATCCATTAAATGATCCTCAATCACTTCGATCAATGAATTGAAATTTGCAGCATTTTCATCGTGTTTACTGTAGACCTGAATCACGATTTCCCCGAGAACAGTTAGCACACAATTCCTCATGCTGTATGGATCTTCGTCGAGTTTATCCTTCAAACTGGGCAGAATTGGAATAAGAGTCTCAGGGAATTCCTGGGCCAATTCTGTTAAGAACGATGAGAACGAGCTCGACGCTTGACTGTCCCGTTCTAGGTCAACAGAAGAATAAGCGCAAACCTCCGTGAGAATATCCCTAACAGTGCTGGGAAAGTTTTCCGTACCTAAAAAATTCCGGCAAATATACACTAAGCAAGTCGGCATATGGGGATAACTGTGCAATAATTGAACAAGTTTAACAGGACTGCTGTTGCCATGATTATAATTTTTAATCATAACAACCAAAATTTTTGACAGTGCTTCTCGAAGCTTTACATTCTTACCAAAATCCGGATTTTCTAAAAGTTTGTAACAAGTATTGGTAATTAGATTAACAAAATCTTCCTCGACCACGGGTGGATCCCAAAATTGAGTGATTTTACATTGAAATAATTGACTAATTCCGTTAATTGCTAATTCTATTTCTTCGAAAAGATCCATCTTTGTAGCAACGGTTTTTTTCTTTTTTCCCTTTCCTTTTTCCAAAACAGATTGCAACTGTCTCATTTCATTTTCAAATAATTCAATCATTTGGCATAATAAATAAATATTCATTTTTAAACAATTTCGGTATTTACATTGATCATCACGAGAAACATGATTATTCAAAATTTCAAAGATTTTCGGAACACTTTTCTGACAACATTTCAACAAAAGATCCCATGACTTTTCTTTAATCTTCATATCAACATTACTCCAGTGGTATATAACACTATATAAATAATCAAACATCTCATAAATAAAAATATGTCCTCTTTCTTTAAATTCTTGTTCACAAACTATAATATGCTTTGGTAATGATTCCATATTAACAAGTTTTGAAACATAATATTGATTTGCACTAGTGCGTTTTGATAAATCCTCACGGCAAATGGGTATAATAAATTCTTCCATAATATATAAAAAGTTGAATAAAATTCTAACGAATTAATGAAACTATTTGAATTAATGAAAATAAAGACAATTTTTAAAAC
>Schmidtea_mediterranea_ lcl|dd_Smed_v6_8491_0_4 NCAPH
AGACATAATAAACAGATATAAATTTTCCAAATAAATTATAAAAACCTTTGTTGATGTTGTTTAAATATTATTGTTTTTAAAACAGTTCTTTTGAATTCTCCTTAAAAATGAAAAATGTTTTTAATGACAGTGAAGATTCAATAACAGATGATGCCTCTTTTCCTAGTCGTAGATTAAGCCATTCTAACTTTTTGGACATCGAAGAAAATGATGATACCAAAGAAAAACGAGCAAATAGAAAATCGATTGTTGAAAAAGTTCCAAAAGCATTAATAGTAAATGACCAGAAATCAGATTTGGCTAATGGACAAAATGATATAGGTAATCATTATGGAAATTGTATCAAACTGGCTTCCGAAAATAAAATTAATTCTAAAAATGCATTTAGTTTGCATTTAATCGATCATCTTCAAAATTTCGTAAAGGAATTGCGTCATTTTCAAACAGTTGGATCATCGTTAGATGCAGGCACTAAAATTTATGCTAGCAGAGTAGATTCAGTTTTTACGAATACATATCAAGTTTTGACTGGCCTTGGAAATCAAAATGAGGAAAACTTTCAGAAAAATAACGAGGAGGCTCCAATGAGTGGTCATTTATCGGATCAAGAAGAAGAAGTAAAATTTAAAAAACCAAAACGGAAAGTCAACAAGGTTAAAAGAACCCTTGTTCAAAATATCAAAAAAATCCGTATTAACCCAGCTCAGTTACAAAGTGAAGTTGATCCAATATTTCAAAGTCAAGCGGAAGACTTTGATGATGGAGGAAATTCAGAGTTGCGCCTTAACAATTTAACCCTGTTGGATATAACCTATGAATTAGCTTTGGATTCCGAAACAATCATCTACACAGATATAATAGATGGCACAGATCCGAAAGCCGATGAGAAGGAAGTTATCTATGACATTTCTTCGTTTATGTCGCAATTTAAAGAAATAAGCGAAGGAAATATTCCTATGTGCGACCAATTTGAAGATTTTCAATTTTGTGGATGGAAAGAAGGCAGTGAAACCATGAATTCCATGACTGCCGAATCATTGAGAGAAATGATGGCAAAAAAAGAACTGGAGATTGAAGAATGCAACATGCCGGAGGAATCGATTTGTGGGATGGACGATTACCAACACGACGGCGTGGATATGGAATATAGCGCCATTGTGCCGGAAATAAATGAGCCAATTATAGCTGAAAAGGAAGCTGTGGAAGTAGATAAAGATGATCTTATAACTCTCGGGACTGACAAAACTGACAGTTGCAATGGTGAGTTTCTCATGTCGAGCGTAGTTGACATGGTGAACTCGTTTGTCGAGCAGTATGGTGAGATCAATGAAAAGATGCTCGGATTGTGGGCGGGGCCTCATTTATGGAAGAAAAAAGCTGAGAGTTTGAAGCTAATCAACATCGATAAGAAGAAAAAGCCTGCCGTTGTAAAAGAAGTAAAAGAAATTAAGCCAATTTTCCCTGAAAAAATTGAGTTTCGTCTAAATGAACGAGGTATCTGTCGAATGATAATAAAGAAACATTGGGAACCCACGAAAAATGAACTTGTCTCAACACAATTAACGGAAGCATGTCTAAAGAGAAATGTCGACAAAGATTATTTACTTCCTGAGAGATCTCAATTCTCACTGAAATCGATCAATCAGTTGATGAACCGTGAAGTATTATTGGTCAATAAAGCTTTTAAAAAGCACACAGAAAACATTCAAAATATTCAATTAAAAGATGAAGATAAAGTTTTGAACTACGAACCGAATCAAGCAAACGACGTGCTTGAAATGCAGTCAGTGACTTTAGTAACTGATGATGCGGGCAATGTCAATAATAATTATCAGGAGCAGGAGGAGGCGGATTATATATCAGATTGTGATGCTTACATGGGGGCCTCATTTCATGATAATTTCGAGGGCGATTTTGAAGACCCAGTCACTGCAAATGTCAAGCATGTCGAACAAATAGATATTGATTATGCCAAAACTGCCAAGCGAATTGACGTGAAGAATATCAAGGCTAAAATGTGGTCCATTTTACAAGCGTCAATTGACGCAATCGAAATTAAGACTATCCAGGCGAAAAAATACCCGAATCTCCATTTATCCTCGAAAACCTGTTTATTTTCTCAGTTAATCATTGCTCTAATTGCGGAACTGAAACCGGAACAATCTAAAGATCTGAGTGTAGCTATATTGACTACATGTCTTTTGCTGTTGGCAAATGAAACGGGGCTGAATATTACAATGACTGATGATAACAATGATCTCCTTATCGGGCAAGGATATTCAGAATATGACATTGAGCAGATCAAATTATTTGGTATTGGAAATTCATTACATAATATCTCCCGTAAACGCCAATCACTAGATTGCTCAGGAGATCGAGTTCGATGTAAAAAGAATATCAGTATTTTTTCCGACGAAGAAGAAAACGAGGATGACTTTTAGATTTCTTTATTTGCTCATGTTTAAATTGTAATTACCTAATGGATTTGTAAAGCAGATTATAATTGTAAACCTGTGTAAATACATTTTTACATTCTTTTAGCAAAAC
>Dendrocoelum_lacteum_(Dlac_v9_192740_0_1) NCAPH
GTTTTCGTCTCTTTTAAATTATACATTTTTATTAAGTTATATATTAAATTTGTTATGAATGAAACTGGAGAAACTATCGAAAGTGCACACAGTGATTTTACATCTTTTTCGAGCTCTAAAAAGTTCAATCGCGTTCAAATGGATTGCGAAGAAAATGACGACACGCAAGAAAAAAAAGAGCTTAAAAGAAATTCTGCGATATTAGAACTCAATTTGACCACCAAAAAGACGAATAGTACTTTCACGGCAGAACAAATTTCAAATCATTACGGAGATTGTATGAAATTAGCGTCGGAGAATAAAATTACGTCGAAAAATGCGTTTGATTTACATCTCATAGAATATCTACGGGATTATATGCACAGTCTACAAAACTTTCAGAAAGTAAGTTCGTCTCTTGACGCCGGTGCAAAGATATATGCTGGTCGTGTGGATATGGTTCATTCCCACACGTACAATATCCTCACTGGATGTAACATTTCCCATCAAAATACTGAACAATGTGACACTGGCTCAGGGGACAAACCTGACATCGACGAATTGAACGTGGAAAATAAAATTCGACGTCTTAAGAAGCGAGTTGATGGTAATAAAAATATGATATGTACTAACATAAAAAAGATACGGCTCACTCCAGTACAAATACGTACTGAGAATGATATTTTATTCCAAAATCAGGCGAAAAAGTATGACGAAGGCGGCACGGGAGAATTGCGTCTGAATGATATTAAACTATTGGATGATACATATGGGATTTTGTTAGATACAGAGGTCGTTATCAAAATTAACAGTGTGGAACATGACGAGGATCAACTTTCAAAAAGAGTTTTTAATATTTCTGAATTTTTATCCAGTTTTCAAGAATTAACTCTCACTGACTTTCCTATATCATCTGAATTTGAAGGATTTAAATTTTCTGGATGGAATCCTGATACTGAAACTACGAATTCAGTAGCCGCGGAGTCCTTTAAGAATTTAATGCACATGGATGCTGATATAAATGACGACGACGTGGATATGTTGGAGGCCCCAGATGGTAATGTAGGGGACTTGGATGTGGTCATGTCTTCTAAAGTAGATGAAGAGGAAGACAACATGATTACTATAGGGAGTAGTAAACTTGATGATAACTCGAGTTTTTTTGTGTCAAGTGTTAAAGAAATGGTGAACTCTTATATGGAGAACTATGGAGAGATCAATGACGACATATTGGGACTGTGGGCAGGACCTGATCATTGGAGACGAAAAGCTAAAAGTTTAAGACCTTTTAATACCATTTCTGATAGACCAAAACTTTTAAAAGTTGGAAAAAATAACAAAGAAATGCCTCCTATTTTTCCAGAATGGATAAATACTTGCATCGGTAGTAATAAAGTAGGCCGACTGGTGGACATTCAGTTTAAGGACACGGATCCTAAGGCCTCCTCAATCTCTACTCAGTTAACCGACGTTTGTCTCACTAAGAACATTAAAAAGGAATATATTCTCCCTCCAAGAAATCAAATAATTTTTAAGTCTATAAATCAGCTGATGAATAGAGAAATCTCTCTTGTCAACAAAGCCCTTCAGAAGCACACGCAACAAATGTCTTCTATTACTATTAACGAGGATCAAGATTGTTATGCAGAAAATAAAGGTGAGATCATTATAGGAATGCCGTCTAAAGACTTGGTGGTGATTGATGAGGATGGTAACTTATCTAAGCATGTCGACGAAGCTGGGGATAACGAATCCTGTTTCTCAGATGATGACCCTTATACTGGGAATTCTTTCAGAAATTGTAATTTTGATGATTTCTGTACTCAAATCACGGACGATAACCCCGGCATCGAATCTGTGAATATTAGTTATGCTAAAATAGCCAAAAGAATTAACGTAAAGAAAATAAAACAGGAAATGATGTCCTTCCTTACGGAAAGAATACACCTCTCAAACGTCAACGAGATTAGGAACAAAGTCTATCCAGACATTCACATGTCAAATGAAATCTGTCACTTGTCAGACTTGCTTGTCAACATTGACAACAATCTCTCGGATGACCTCTCTAAAGAATTAAGCGTGTCAATCCTTATGACTTGTTTGTTGCACGTGGCCAATGAAACGGGCTTGGATATTACGACCGACGACGACACTTTCTCAGATTTCCAAATCGGACAAGGTTTCTCAAAATATGATTTGGAACAAATCGCTTTATTCGGGGTTGATGACGATTTATGCTTAGAATCACGGAAAAGAAAGTCAAAAACTAAAAAAAGTCACGGAAGCTCAAAGATTATTCGTACTTCTGTATTCAGTGACGACGACGACGATGACAATGACTGACATTTCGAGTGACAATGATTAAATGATGAAGTTAAGGCAGCTTTTAATTAATGTAAATGATGATCTTTTATGTATATATACTTTACTTTGTGAGAAAA
>Planaria_torva_(Ptor_v3_34972_1_1) NCAPH
CAATTTTGTTTTAATATACTTTATTTGCTTTGTTTTTTAAATATCTTTCTTAAAAATATATTTTAAATGAATTTGACTACAGACTCTTTTGAGAGTTCATTTAATGATTTAAAATCAACTACTAGTAATAAGCGTTTAAGTAGAATTATTGCATTGGATTTCGAGGAAAATGATGATACTCAAGAAAAGAAAGCTCGAAAAAGAGATTCAGCTATGCTTCAAAGAGGTCTCCCTACAAATATAAATGTCAAGTCAAAAGACAATGCCAAACCAAACGTATTAAATTCTGAACAAATTTCTCATCATTACGGTGATTGTATGAAATTGGCATCAGAAAACAAAATTACAGCCAAGAATGCATTTGATTTACACCTTATTGACTATTTAGATTATATGCAAAATTATCTTCAAAATTTCCAAGTATTTAGCTCCTCACTTGATGCTGGTGCAAAAATTTACGCCGGTCGTGTAGATCTGGTTCACTCAAGTACATATCATATTCTTACTAGCTGTGGTGGTGTTCCGGATACTAATACAGAAGACGATCATGTTCCAGAAGATAGAGATGATCTTGAAGATCCCCGAGAAGAAATTAAAAACAAAAAATCAAAAAAGCGCCAAGAACATAAGAAAACCACTTGTACAAATTTGCGCAAAATTCGACTTACAGCAGCTCAGATTCGAAGTGAAGTCGATCCCCTGTTTCAAAGCCAAGCCAAAAAATTTGACGAATGTGGCACAGGGGAGATGCGATTGAATAATTTAAAATTACAAGATGATAATTATGGTTTATTATTGGATTTTGAATCCATTGTATCAACAAAATGCGGAGATTATAACGATAATCAAGTATCGGGTACAATGTCAGATATTAGTGAATTTGCGCCCATGTTCCAAGAACTTTCTCAGAAACCAATTCCGATCTCGTCAGAGTTTGTAGGCTTTAAATTTGTTGGCTGGGATCCTAAAACAGATACAATGAATACAGATGAAGCAGAATCTTTTCGTAATCTTATGAGGCACGATGACTCAGTAATAGACTATGGTGACGATGGCGGAGACGATGGTGGTGGTGGTGGTGATTATTTCATGGAGCATGACAATGGCCAAGAAAATGATCCACCAATTAAAACTGACGGTGAAAATGACGTCCTGATGACGTCAGCAGTGGAAGACGAAGAAATTGATGATCACATGCTTACGATAGGCAACAGTAAATTGGAAAACGCAACGAGTTTGTACGTTTCCAGTGTCCGGGAAATGCTAAATTCATTCATGGACAATTACGGCGAGATCAATGACAACATTCTTGGTATGTGGGCCGGTCCAGAACATTGGAAACAGAAAGCAAAACCGCCGAAGTTCCTTCTGCCAACTGTCGATAGACCACGGACCAATAAACCACCGAAAACAAAGAAGACCATAACGCCAATGTTTCCAGATTGGGTTGAGACAAAGCTGAATGAGTTCGGTGTCGGTCGTCTGGTCGATATCAAGTACGAGGACGCGGAGGCCCACGATCCGAAGGTGTCAACTCAATTGACCGATGTCTGTCTCAACAAGAATATCCAGAAGGAATATATTCTGCCGCCACGGTCCCAGTTCGCATTCAAGTCCATCAATCAGCTGATGAACCGCGACGTGTCTCTCGTCAACAAAGCTCTCAAGAAACATGCCGAACAAATGTCAGCGATTGATCTGACCGAGGATCAGTTGGTCGAAGGCAATAAGAATAACAACAACAACAACGACTTATTTGAAATGGTCCCGACTGACATGGTCGTGATCGATGACGACGGTAACTTGTCTCACCACACGGACTACGACGACGGTGACGGAGGCTTCTTCGACGATAATCCGTACACGGGGGACAGTTTGAGAAATTGCAATTTTGATGACTTCGGGGAAACAAACCAGGTGCCGGATCATGTCCGGAGAACGGAGACCTTGGACATAAATTACGCCAAAACTGCCAACAGAATCAATGTCAAGAAACTGAAAATCGAGATCATGTCGTTCCTGAAGGACCAGATACACACGGAGGACATGGCAGTCGTGGCCAATAAACAGTACCCGAATGTGCACATGTCCACGGAGACCTGTAAACTATCGAGGCTACTGAGCACCGTGGACCGGAATGTGTCGCCGGACGTCGCCAAGGAACTGAGCGTGTCCATCATCATGACCTGTCTGTTGCACCTCGTCAACGAACTGGGCCTCAATGTAGCCAATGTGAAAGATTACACAGACTTCTTGCTTGGACAAGGTTTCTCCGAGTACGATATGGAACAGATTGCCATGTTCGGTGTCGGTAACGTTCTGTACAGAGAGACCCGTAAGAGGAAGACGCTGGTAGCGGGTGGTGATGGTGATAGTGATGGTGACGGCAGTCCTCATCGTCCGGTCAGTCGACCGAAGAAACGTCAGTCAATATTCTCTGTGATGAGCACCAATGACGACAGTGACTGACGATAGTCTGTCCGTCTTGGTCTGTGTCTGTGTTATATGTAGCCTTGGCAGCCAGAGAGTATCGATATTTATATATATCTATGTATATACGCACGCAGGCGGCCACTTGTCTCTGTCTCTCTGTGCCCCCCCCCTACCAGC
>Polycelis_nigra_(Pnig_v3_36343_1_1) NCAPH
CTTTATTAAAAATTTTTTTTTTTAAATTATTAAGTTTATTTGAAAATAAGTTATGTATGAAGATTCTATGGACTCCTACGATATGTCGCTTAATGAGTCTAAATCAGTTAGACTTAGTAGAGTCTTTCAACCTGCCGTTGAGGACAACGACGATAGAGAAGAAAAAAAGGCTCAGAAAAAAAGGGATTCAAATATGTTTGAAAGAGCTTTAGGCAGCAAGCACATAAAAGAAGACAAAACCATAAATTCAGAGCAGATTACAAATCATTATGGAAATTGTATTAAACTATCAACTGAGAATAAAATCACTTATAAAAACGCATTCGATCTTCATTTAATCGACTATCTGAATGATCACTTGAAGAATCTTCAAAGTTTTCAAGTAGTCAGTACATCATTAGATGCCGGTGCAAAGATCTACGCCGGTCGTGTGGATTCCGTGCATGGGATCACCTACCAGATTCTATCAGGTTGTAACGACACCCCGATGGACACCGCAGAAGACGAAGCGTCAGCAATCGATCAACCTCTCGACACCGACGAAGTGGACGAAAATAATCAACTTAAAACGCGTCGTGCAAAGAAGCGTGGTGAATGTCAAAAGAAAATGACATGTACAAATATCAGGAAAATCCGTCTCACATCCGCGCAAATCCGCAACGAGGTCGATCCTCTGTTTCAGAGTGAAGTGAAGAAGTTTGATGAGGCCGGCGTCGGCGAGCTCCGCCTCAATAATCTGAAGGTTCTCGAGGACACTTACGAGCTTCTGCTCGACTTTGATGCGATTGTGAGCACCCGCGAACGCGACGGGGAAGATCGCGGCGATGGCGGGGAATGTGACATTGAGGAGTTTTCTTCGCTGCTCACCGAGCTGGCGAGGGGCCAAATGCCGGTCTGTAAGGAGTTCGAGGGCTTCCGGTTCACCGGCTGGGACCGCAATGCAGAGATTGACGCGTCAGAAATATTCAAAAGCATGCATGAGGACATCGCTGACGATCATTATCAGCCGTTCGACTATGGAGGCGACTGTGACTATGACGACAACCCCCCCAATGTGTACATGGAGCCTCTGAAAGGCGACGATGGCTCGGTGAGGCCCGAAGAAGATCCCGAGGAGGACAATCTTGTGACTCTGGGCAGCTGCGGCCGTGATGAGACAGCAACGAGTCTGTTTGTGTCTAGCATCAAGGAGATGGTGAACAACCACATGGACCAATTCGGGGCGATGAACGACAGCGTCCTGGGAATGTGGGCAGGCCCCGACCACTGGAGGGAGAAGGCGCGGCAGCCGAGACCGCGCGTGGGCCCCAAGAACACAGATGGCCCCCATACCACCAACAGGACTAAGAGAGCGGTCAAAGTGGCAAAACCAATGTTCCCCGATTGGGTGGCCACGAAGGTTAATACCAAAGGGATCGGTAGACTGGTGGACATTCACTTCGAGGACGAGGTGCCAAAGAACTCGAAGATCTCAACCCAGCTGACGGACGACTGCCTCAACAAGAACATCAAGAAAGAATACCTGTTACCCCCGCGGGTGCCGTCTGCCTTCAAGGCCCTCAATCAGCTCATGAACAGGGAAATCTCGCTGGTCAACAAGGCACTCAAGAGGCACGCCGAGACCATGTCCGCCGTGGCCACAGACAACCAGGAGGACCACCAGGTGGAGGAAAACATACTCGACGACGTATTCGAGGTGCGCCCGGCAGACATGATCGTAATTGACGCGGAGGGCAACGTCTCCGCTGGGGGCGGCCACGAGGACGAGTACGACCACCATGACGACGCAGACTATGACGGGGACGCATACGGCGGCGAGATCCTCTTCCAGGACTTCGAGGAGTGCGAGCAGACTCCCGTGCGCTCAGCCGACGTCGACATAAACTACGCGCGCACCGCCAAGCGAATAAACGTCCGGAAGCTGAAGCAGGAGATCGTGGGCTACCTGACGACGGAGATCGGTATCAGGCCCCACGAGGAGGTGCAGGCGCCCAAGTACCCCAATCTGCACATGGCGAAGGAGACGTGCTCGCTCGAGGGCATGATTGACTCCGTGAATGCGAGGGTCGGCACCGACGTCTCCAAGGAGCTGAGTGTCGGGATCCTGATGACCTGCCTGCTGCACCTCGCCAATGAGGCCTCCCTCGACGTGAGGATCACGGACCGCTACGTGGACTTCCTCCTGGGCCAGGGGTTCTCAGCCTACGACCTGGACCAGGTGGCGAAGTTCGGCCTTGGCAACAGCCTCTTGATGCTGTCTGACAGCGTCCGCAAGAGGAAGTCCGACGGCGAGGACCTGCGGAGGCGCAAGAGGGCCTCGGTCGCCATGGGGGGTGGCCCCAGGCCCCAGGGGGACTCGGACTCGGACTAGCGGAGGCGCCTGGACCTGTAGATAGATATTTATTTATGCCTTCCGCCCCCAATAAATGTGTCGTTACTTTGATTGGTTGATCGATCGATTTATTGATTGATTGATTCTATGTCTGTATCTTCTTGCGATTGATTTTTGTTTGTAATTATCGATTGATGCCTTCGTCTTTATATAATCGATTGTATATTAATTTGTGGA
>Polycelis_tenuis_(Pten_v3_45220_1_1) NCAPH
CAAAATCTTTATTAAAAAATTTTTTTTTTAAATTATTAGGTTTATTTGAATATAAATTATGCCTGAAGATTCTATGGATTCCTTCGAAATTTCGTTTAATGAGTCTAAATCTGTTAGACTTAGTAGAGTTTTTCAACCTGACGTTGAGGACAACGATGATAGACAAGAAAAAAAGGCTCAGAAAAAGAGAGATTCAAATATGTTTGAAAGAGCTTTAGGTAGCAAAAACGTCAAAGAAGACAAAACCATAAATTCAGAGCAGATTACAAATCATTATGGAAATTGTATTAAACTATCAACTGAGAATAAAATCACTTCTAAAAACGCATTTGATCTTCATTTAATTGACTATCTGAATGATTACATGAAGAATCTTCAAAGTTTCCAAATAGTGAGTACATCGTTAGATGCCGGTGCAAAGATCTACGCCGGTCGAGTGGATTCTGTGCATGGGATCACCTACCAGATTCTGTCAGGTTGTACCGACACGCCGATGGACACCGCAGAAGACGAACCTTCAGCAATTGATCAACCTCTCGACACAGATGAAGTTGACGAAAATAATCAGCTTAAAACGCGTCGTGTGAAGAAGCGTGGTGAATGTCAAAAGAAAATGACGTGTACAAACATCAGGAAAATCCGTCTCACAGCCGCGCAAGTACGCAACGAGGTCGATCCTTTGTTCCAGAGCGAAGTGAAGAAGTTTGATGAGGCCAACACAAGCGAGCTCCGCCTCAACAATTTGAAGTTGCTCGAGGACACTTACGAGCTACTGCTCGACTTTGACGCTGTTGTGAGCACCCGCGAACGCGACGGGGAAGATCGCGGTGAAGGCGGGGAATGTGACATTGAGGAGTTTTCTCCGCTTCTCACCGACCTGGCGAGGGGCCCCATGTCGATCTGCAAGGAGTTCGAGGGCTTCCGGTTCACCGGCTGGGACCGCAATGCAGAGAACGACGCGTCAGAAATATTCAAAAGCATGCACGATGACGCCGCTGACGATCATTATGAGCCGTACGACCAGGGAGGCGCCTGTGACTATGACGACAATACCCCAAATGTGTACATGGAGCCTCTGAAAGGCGACGATGGCTTGGTGAAGTCTGAAGAGGAGCCAGAGGAGGACAATCTCGTGACTTTGGGCAGCTGCGGCCGTGATGAGACGGCAACGAGTTTATTTGTGTCCAGCATCAAGGAGATGGTGAACAACCACATGGATCAATTCGGGGCAATGAACGACAGCGTGCTTGGAATGTGGGCGGGGCCCGACCACTGGAGGGAAAAGGCGCGGCAGCCGAGACCGCGCGTGGGCCCCAGGTGCGTGGATGGCCCCCACACAACCACCCGGACTAAGAGAGCAGTGAAGGTGGCGGAACCAATGTTCCCTGATTGGGTGGCCACGAAGATTAATCCCAACGGGGTCGGTCGATTGGTTGACATTCACTTCGAGGACGAGGTGCCCAAGAACTCGAAGATCTCAACCCAGCTGACTGATGACTGCCTCAACAAGAACATCAGGAAAGAGTATCTGCTTCCCCCGCGGGTGCCGTCTGCCTTCAAGGCTCTCAATCAGCTCATGAACAGGGAAATCTCGCTGGTCAATAAGGCGCTGAAGAGGCACGCCGAGACCATGTCCGCCGTGGCCACAGACCATCAGGAGGACCGCCAGGCGGAGGAAAACAACCTCGACGACGTATTCGAGGTGCGCCCGGCAGACATGATCGTAATAGACGAGGAGGGCAACGTCTCCGCGGGGGGCCGCCATGACCTCCCCCAGGACGAGCACGACAACCACGACGACGGAGACTATGACGGGGACGCATACGGTGGCGAGATCCTCTTCCAGGACTTCGAGGAGTGCGAGCAGACTCCGGTGCGCTCAGCCGACGTCGACATAAACTACGCGCGCACCGCCAAGCGCATAAACGTCCGGAAGCTGAAGCAGGAGATCGTGGGCTACCTGACGATGGAGATCGGGATCAGGCCCCACGAGGAGGTGCAGGCGCCCAAGTTCCCCAACCTGCACATGGCGACGCAGACTTGCTCGCTCGAGGGCATGATTGACACCGTCAATGCCAGGGTCGGCCCAGACGTCTCCAAGGAGCTCAGCGTCGGTATCCTGATGACCTGCCTGCTGCACCTCGCCAATGAGGCCTCCCTCGACGTGAGGATCACGGACCGCTACGTGGACTTCCTCCTTGGCCAGGGGTTCTCTGCCTACGACCTGGACCAGGTGGCCAGGTTCGGCCTTGGCAACAGTCTCCTGATGCTGTCTGACAGCGGCCGCAAGAGGAAGTCCGAGGGCGAGGACCTTCGGAGGCGCAAGAAGACCTCGGTCGCCACGGGGACTGGCCTCATGCCCCAGGGGGACTCGGATTCGGACTAGCGAGGAGGGCGCCTCGAGCCTGTAGATAGATATTTATTTATTGCCTTCCACCCCCCAATAAATGTGTCGTTACTTTGATTGTATGATCGATCGATTGGTTGATTTATTGATTAGTCGATCGATCGATTGGTTGATTTATCGATTGGCTTATTGATTGGTTGATTTATCGATTG
>Schmidtea_polychroa_(Spol_v3_78798_1_1) NCAPH
TTTTTTTTGAACACAATATATATTTTTATTAGACATTTATAATCTGTATTACAATTGAAATTGAAAATAACCAATTTGATTTGAACGAATAAACAAATTTTAGAATTCATCTTCATTTTCTTCGTCGGAAAAATAAGTGTCCTTCTTTTTACATGGAACTCGGTCTCCTCCTGAATTATCAAGTGATTGGCGTTTACGTGAGATATTATATAAAGAATTTCCAATACCGAATAATTGGATCTGCTCAATGTCATATTGTGAATATCCTTGACCGATAACGAGATCATTGTAATCCTCAGTATTACTAATATCCAGGCCCGTTTCATTTGCCAACGACAAAATACATGTAGTTAAAATAGCTACACTCAGATCTTTAGATTGTTCCGGTTTAAGTTGGACAACAAGATCCCTGATTAACTGAGAAAATAAACATGTTTTTGTCGACAGGTGAAGATTCGGAGGTTTTTTCTCCTGGATAGTCTTAATGTCGATTGCGTCAATCAATGTTTGTAAAATGGACCACATCTTAGCCTTTATATTCTTCACGTCAATTCGCTTGGCAGTTTTTGCATAATCGATATCGATTTGTTCGACATGTCTTACATTTGCGGTTACTGGATCTTCAATATCCTCGAAATTATCATGAAATGAAGTGCCCATATAAGCATCGCAATCTGATAAATAATCTTCCTCTTGATAATTATTATTGATGTTGCCTAAATCATCAATTACTAAATTCGCCGATTGAATTTCGAGGAGGTCATTTGCTTGATTGGGTTCGTAGTTTAAAACCTTATCTTCATCTTTAAATTGTATATTTTGAATGCTTTCTGTTTGTTTCTTGAACGCTTTATTGACCAATAATACCTCACGATTCATCAACTGATTAAGCGATTTTAACGAGAATTGAGATCTCGCAGGAAGTAGATAATCTTTGTCGACATTTTTCTTGAGACATGCGTCAGTTAATTGTGTTGAGACAAGTTCATTTTTGGTCATTTTCCACTGTTTGTTTATTACCATTCGACTGACTCCTTTGTCATTTAGACTACATTCAATTTTTTCAGGAAAAATTGGTTGTATTTCTTTTACTTGCTTTACAGCTGCAGCCCTTTTCTTATTATCGGTTTTGATTGACTTTATTTGCTGGGCTTTCTTTTTCCATAAATTAGGTCCCGCCCACAGCCCAAGCATCTTTTCATTGACCTCACCATACTGCTCGACAAACGAGTTCACCATATCCATCACGCTAGACATGAGAACATTCCCATTGCAACTTTCAGTTTTGTCAGTACCGAGAGTTATCAGATCCTCCTTGTCTTCTTCTACTGCTTCCGTATCAACTCTAGTCGGTTCATTTATTTCCGGTACAATGGCGCTGTATTCCGCATCATCAACTTCATGTTGGTAATCGTCCATTCCAGACATTGATTCTTCCGGCATGTTGTTTTCTTCATTCTCAAGTTCTTTTTTCGCCATCATTTCTCTCAATGATTCGGCAGTTATGGAATTCATAGTTTCACTGCCCTCTTTCCATCCACAAAATTGAAAATCTTCAAATTGGTCGGACATAGCTATATTTCCTTCACCAATTTCTTTAAATTGCGAGATAAAAGAAGAAATGTCATAGATCACTTCCTTTTCGTCAGCTTTCGAATCAGTACAATATGTAATATCTGTGTAAACGATTGTTTCAGAATCCAAAGCTAATTCATAAGTCCTATCCAGTAGAGTTAAATTGTTAAGTCGCAACTCTAAATTTCCACCATCGTCAAAATTTCCCGCTTGACTTTGAAATATTGGATCAACTTCGCTTTGTAATTGAGAAGGGTTAACACGGATTTTTTTGATATTTTTTACAAGGGTATTTTTAACTTTGTTGACTTTTCGTTTTGGCTTTTTAATTTTAGCCTCTTCATCATGATCTGATAAATTATTTTCGATTGGTGTATCTTCATTGTTCTTTTCTGGATTTCCTTCATTTTGATTACCGAGACCAGTTAGAACTTGATACGTATTATTGAATACTGAATCTACTCTGCTAGCATAAATTTTTGTTCCTGCATCTAACGACGAACCAACGGTTTGAAAATGGTGCAGTTCCTTTACAAAATCTTGAAGATAATCGATTAAATGCAAACTAAATGCATTTTTAGAATTGATTTTATTTTCTGATGCCAATTTGATACAATTTCCATAGTGTCTACCTACATCATTTTGTCCATTAGGTAAATCTGATTGTTGGTTATTTGCTATCAATGCTTGTGGAACTTTTTCAACAATAGATTTTCTATTTGCTCGTTTTTCTTTGGTGTCATCATTTTCTTCGATGTCCAAAAAATTAGAATGACTTAATCGACGATTGGGGAAAGAACTATCATCTGTGATTGTATCGTCACTATCATTGAAAACCTTATTCATTTTTAAGAATAATTTAATATAACTGTTTAAAACACAATATTATTTAAACAAACTGACAAAGGTTTTGTAATTTAT
>Dendrocoelum_lacteum_(Dlac_v9_188102_0_1) SMC2
AAATAAATTTTGTTTTAATTTTCGAATTTAGGCGCAAAATTTGAACATGTATATTAAAAGTATAGTAGTAGACGGTTTTAAGTCTTACGCAAAGCGCACAGAGATAACTGGCTTTGATCCGGCTTTTAATGCAATTACTGGATTAAATGGCAGTGGAAAATCGAATATTTTAGATGCAATTTGCTTTGTTTTGGGAATTTCGAATCTTAGCCATGTGAGGGCGGCCAACTTACAGGAGCTCATTTATAAGGGCGGACAAGCTGGTGTCGTCAAGGCGACTGTAAGCATTGTGTTTGACAACCGAGCTAAGGCTGAGTCGCCTATTGGATACGAAAGCTTTGATGAAGTGACTGTCACGCGACAGATTGTCGTCGGGGCCGGTAAGAACAAGTACTTAATAAACGGAATCACAGCGCAGAATAACCGCGTACACGATCTTTTCCATTCGGTGCAGCTGAACGTGAATAACCCTCATTTTCTGATAATGCAAGGTCGCATAACGAAGGTGCTCAATATGAAGCCTGTTGAGATCCTCTCTTTGCTGGAAGAAGCTGCTGCGACTAAATTGTACGAAAGTAAACGAGAAAGCACTTTGGCCACCATTGAGAAGAAGGAGAGCAAGATGAAGGAAATTGAAAAGTTGTTGAAAGAAGAAATTCGACCCAAATTGGAAAAGCTTCGAAAAGAAAGAAGTAGTTACATGGATTTTCAAAACATTTCTCGTGAACTAGATTATCTTAATAAATTTATTATTGCTTGGAAGTATAGTCATTTGAAGGTGACTGTTGATAACGCTGAAGGACAGTTATCCAATCTAAAGGAACAGCGCTCAAAGGAGGAAACAGCTATTGTTAAATGTAATGAAGCTAAACGAACTTTAGAACAAAGTATAGCTACATTGAATGAAGAAAGAGAAACAGATATTATGCCTAAATACGAAACATTAGAAGCAAGTCTTTCTGAATTACAAAAAGCAGAAGCATTACTTAACAATGCAGTAAAACGTGCTTCAGATTCTCTGGGATCTCTTAAACAAAATTTTACTAATTTTGAAAAGGAGAAGGCAAAAGAAACATTAGCATCCAAAAAAATTCGTCAAAAAATAGAAAATATTCAGTCTAAATATGATGTCTTACAAAATAAAATGAAAGAAGATAAAATTAGTCTTGATAATGCCCAAAAACGGTTACAAGAAGTTAATTCTGGTTTATTTTCCAATGAATCTGGATCAGTAACAGCTTCATTGTCTGATATTCTTTCTTCAGCTACAAAAATTGAATCAAAACTAGAAACTGAATTGAATTTATTAAAAATGAAAATTACTCATTCAGCAAATTTAGTTAATGATCTTGATAAGAAGATACGTGGTTTACAACGAGATGCACCTGCAGCCGAATTAGAACGAGATCACAAACAAATAGAGAATAGGATTACTGAGTTAAATGACGGATTAGATGCGCTAAATTATTCACCAGACAAGTACAGTAGTTTATCTGAACAATTACTTCAAAAGAAAAAGCTAATCCATAATGATGAATATCAAAGAAATATCATATTAAATGAAAACCGATGGTTAAAATTCCAATATAATAAGCCACATCAAAACTTTGATGATAAAATGGTTAACGGGGTTGTTGCCTCTTTAATTAAAGTTAAAGATCCAATGTTTTATACTGCTCTTCAGACTGCTGCTGGTGGAAGGTTGTTCAACGTTATTGTTGAAAATGACGAAATTGCGGCTCAATTAATTAGTGGAAACTGTATGAGGGAACGTAAAACATTATTACCATTAAATAAAATGCAAGCAGAGCCTTTATCTGAATCGTTGGTTAAAAATGCAGAAGATATTGTTGGAAAAAATAATGTTTGGCCAATAATGTCCTTGGTGACATTTGATGAACGTTACCGTAAAGCAATGACATACGTATTTGGTCGATGTTTTATTGCCCGAAATCTTGATATTGCGAAAAAGATTGCTTTTGATAAAAGAATCAAATGTAAAGCAGTTACACTAGAAGGTGACGTGTTTGACCCCGAGGGAACTTTAGCTGGCGGAAGTAACGTTAATCAACGAGATATGATGACGACTGCACAAAATTTAATTATTTTAAACGAATCCTTAGAAGTTCTTATTAATGAAAAGATTATTTTAGAAGATGCAATTAGCAGAATAGGCTCAGTGGAAAAACAATGGAAAGCCTTAAGCCAAGAAAAAGAGACTATAGAGATTAAAAAACGACAGCTGGAGATAAGAATGATGCAGAATACTTACTTGGAAATTAGTCAGAAGCTGGCAGAATCTAAATTAGAGTTGGAGAAATTAAATAGTGAATTTCATGCTAAAAAAATAATATTGGAAGAGGCAAAAATGAAGACTATTGAAGCCAAAGAAAATCTGGTGAATTCAGCTTCGGTAAAAGAAAAGGCACAACGTTCAGCTGAAAATGAAGTTAAATTAAGCAAAGAAAGATATGAAAAAAGTGAAAATGATTTCTCTGCATTTGAATTGGAATATGAAGAGTTAATGGTGGAATTGAAAAGTTACGAAGACGATATTAATCGAATTGAACAATCTATAAAAGATATTAATATCGAAATTGAAGTAAAAGAAGACGAATTAAGAATAGAAAAAGAAGGGTTAGTGACACATTCAGAAAAGATGTTATCCCTTGAAAAAGAATTCAAGGAACTTAAAAAGTGTTTAATGAAATTAGATGAAGACATTGATAAGAAGCGTCAAGAAATGAAAAAGTTAGCAGATAACAAAGAGAAAGCTGAGAGCAATCTGGAAGAAGTTAATCATAACATCGAGATGCACCATGTTGATAGTGCTGCTGCTGAAGAAAAACTGGCAAAAATGCTAATGAAAAATGCGTGGATACCAGAAGAGTGTTCAAACTTTGGTAAAGTAGGCTCTATGTATGATTTCGAGGCTAACAATTTACGAAGCACGGAACAAAAGGTAGAGAAACTTAGCGACCAGAAACAAAAATTGAGCAGAAAAGTTGATATGAGAGGAATGAACATGTTAGGACAAATGGAAACCAGATACGACGAAGTGACGTCGAAATATAACCAAGTTAAGAGCGATAAACGTGTCTTACAAGAGGTTATCGATGATTTAGATAAGCGAAAAGATGAAGTATTACGTAAAGCTCACGAGCAAGTTGACACTGACTTTAACAAAATCTTTTCGACTTTATTACCAGGATCCAAGGCTAAGTTAACTCCCCCACAAGGAATGACTTTAAAGGAAGGACTAGAATTTAGAATATCATTTGGAAATGTTTGGAAAGAATCCTTGACAGAATTAAGTGGTGGTCAACGATCTTTAGTGGCATTGTCTCTTATATTAGCATTGTTGCGTTTCAAACCTGCACCTCTTTACATTCTCGACGAAGTTGATGCCGCCTTGGACATTTCACACACTCAGAACATCGGTACTATTATCAAAGAACAGTTTAGTAATTCTCAATTCATAATTGTATCTCTTAAAGATGGAATGTTCAATAACGCAAATGTGTTATATAAGACGAAATTTGTAGATGGAGTATCTACAGTGTCTCGGCATGTTAATCAAGCTCGCCGTCCGATGACTGAAAAAAACAGTTGAAATATGAATTTTGTTTCATGTCGCATTTATGTTTAGTGTGAATAAATATTAATTAACACTGGAAAAAAA
>Planaria_torva_(Ptor_v3_36324_1_2) SMC2
AACGAATATTGTTTTAATAACCAGTTCTGCGCCTAATTTAAATGTATATTAAAAGTATCGTAGTTGATGGCTTTAAGTCATACGCCAAAAGAACAGAAATTACAGGTTTTGACCCTGCCTTTAATGCTATAACAGGTCTAAATGGTTCTGGAAAATCGAATATTTTAGATGCCATTTGTTTTCTTCTTGGTATTACAAATTTATCACAGGTTCGAGCCAGTAACCTTCAAGATCTTATATATAAGGGTGGTCAGGCTGGTGTCTTAAAGGCTACAGTTAGCATTGTGTTTGATAATCGTGAAAAATCGGAATCTCCTATTGGTTATGAGACTTATGATGAATTGACAATTACTCGTCAAATTATTATGGGTGGTAAAAATAAGTACCTTATTAACGGTAATAATGTTCCAAACAATCGAGTGCATGATTTATTTCGATCTGTTCAATTGAATGTAAATAACCCACACTTTTTAATTATGCAAGGAAGAATCACGAAAGTCTTGAATATGAAGCCTCCAGAGATTTTGTCACTTTTAGAAGAAGCGGCTGCAACGAAGTTATATGAAGCTAAACGTGAAAGTACACTGGCGACTATTGAAAAGAAGGAGTCTAAATTGAGTGAAATAGAAAAGTTACTGAGGGAAGAAATAAACCCTAAACTTAAGAAATTAAGACAGGATCGTAGTAGTTACATGGAATTTCAAAATATTACTCGCGAATTAGATTATTTGAATAAATTTATTATAGCTTACAGATATACAAATTTAAAGGTTACAGTTGATAATGCTGGTGGTCAATTAATGCGTTTAAAAGATAGACAGTCTAACGAAGAGAATATTATACTAAAATGTAATGAAAATAAAAAGCTTCTTGAAAAGGAAGTTGCCAATATGTCTGAAATTAGAGCAAATGAGCTTTTACCTAAATACGAGAAACTAGACGCTCATTTTTCAGAATTACAAAAACAAGAAGCATTGTTGAATAACGCTGTTAAACGAGCAAATGATGCATTAAAGGTCGTTAAAGAAACTCTTAAGAAGCTAGAGAAAGAAAAATCTCAAGAGTCAGAATCATTTAAAAAACTTCAGCAAAAGATTGCAAAGATTCAATCGCAATACGACATATTGCAGAAAAAGATGAAAGACGACAAAATACGTCTGGATAAGGCGCAACAAAGATTACAGGAAGTAAATTCCGGACTATTTACCGATGAATCTGGCAAAGAAACTGCCTCATTATCCGATATTTTGTCAAATGCAATGAAAATTGAGTCGGACCTGGAAATAGAACTCAACGTTCTAAAGATGAAAATCAAATTCTCTGAAAAAAGCGCTCTGGATCTGGAGACAAAATTGAGAGGGATGCAAAAGGATCAGTCAGCGGAACAACAAGAAATAAGTCACAGAAACATGAAGATCAAATTAGAACAAATGAACGAAGAAATGTCGAGGATGGATTACAGTCCGGATAATTACAATAATATGTCGAGTGAACACTCGAGATTGAAGCAAATGATAAGGAACGCAGAATCTGACAGGAATCAATTGCTCAACAACAATCGATGGTTGCGATTCGAATACAGAAAGCCCAATCCTAATTTCGACGATAAACTGATCAAAGGTGTCGTTGCGACCCTGATAAACGTGGAGAATGACAAATTTAATGTTGCTCTAAAGTCTTTAGCTGCATCATTGAAAGCTATACAGTGTTATCGTGGAAAATGACGAAATTGCGACCCAATTGATCAAGGGCAATTGTATGAACGAACGAAAGACACTATTACCATTGAACAAAATGAGAGCAGATACAATCGAGGATAATATATTCAAAAATGCAGAACGATTGGTCGGGAAAGGAAACGTATGGCAAGTAATGTCATTGATAAAATTTGAAGAAAAATACCGCTCAGCAATGAATTATGTGTTTGGCCGTAGTCTGATTGCAAGAGATCTGGACACAGCCAAGGCTATCGCTTACAACAAGAGTGTCGGATGTAGGGCGGTGACTCTAGATGGAGACGTGTTCGATCCAGAAGGAACTCTAGTCGGTGGCTCTAGAGCCAGTACAAATGATATACTTGGAAATGCATCAGCGTACAATAGGGTCAATGAGGCTCTGTGTAAACTATACGCAGATCTGAAGAAGATCGAGGAAGAAATCAATAATGCAAGAAGAATAGAAAACGAATGGAAACAATTGGATCGGGATAGAGATGAGATATCGAATAAGATTCGTCAATTGGAACTGAAAATGATGCAAAATAACTATCTGGAGGTTGTCAAGAATCTCTCAGACACTAAACAAGAGCTTATATTTATGAACGAAGAATATAGCGCGAAGAAATCACAGCACCAACAAGCAAAGATGAAAACTTCGGAAGCCAAAGAGAATGTTACAAATTCAGCGTCAGTGAAAGAAAAAGCTCAGAAGGCAGCAGAACAAGAAGTCAAAATTAGTAAGCAACAATATGAAAAGAGTGAGAATGATTTCCAAAGTATTGAGCTCGAGTACGATACCATGACTATGGAATTGAAGAGTAACGAGGATGATCGCAAGAGAATTGATCAAGCGATCAACGATGTGGCAGCAGAAATTGAACTGAAGGAAAGAGAATTAGTGAAAGAGAAAGAGTCCGTAAAAGTCCATAGTGCAGATATTGTCAATGCTGAAAAGGAGTTATTGGAACAGAAGAAATGTTTGCATGATTTAGACAGCGATATCGATAAAAAGAGGGAAGAAATGAAGAAATTATTGGCGAATAAGGAGAAAGCGGAGTCTAACTTGGAGGATGTAAATCACAATATTGAGATGCATCATGTCGACAGTGCCGCAGCAGAAGAAAAGTTGACGAAGATGTTGCACAATAATGCCTGGATCTTGGATGAGGCCGCCAATTTTGGCAAGAAAGACACAATGTACGACTTCGAGTCCAATAGCTTACGAGGTGCTGAGCAGAAGATCGAGAAACTAGCTGATCAAAAACAGAAACTAAGCAGGAAGGTCGATATGAGAGGTATGAACATGCTTGGACAGATGGAGGAACAGTTCGATGAAGTGATGAAGAGGTACAATCAAGTTTTGCAAGACAAGGCCAAGTTACAGGAAGTGATCGACGATCTCGACAAGAGGAAAGACGAAGTACTAAAGAAGGCCCACGAGCAAGTGGACCGTGACTTTGACAAGATGTTCTCGACGTTGCTGCCAGGATCGAGGGCCAGACTGACTCCGCCAGAAGGCAAGACACTGAAGGACGGACTAGAGTTCCGTATATCGTTTGGTAATGTCTGGAAGGAGTCTCTGACAGAGCTCAGTGGCGGTCAACGGTCCTTGGTGGCCCTGTCTCTGATCCTGGCTCTGCTGCTCTTCAAGCCAGCCCCGCTCTACATCCTCGACGAGGTCGATGCGGCCCTCGATATCTCGCACACTCAGAACATTGGCACGATCATCAAGGAACAATTCAGTCATTCACAGTTCATAATCGTGTCTCTCAAGGACGGAATGTTCAACAATGCCAATGTTCTCTACAAGACCAAGTTTGTCGATGGTGTATCCACCGTGTCCAGGCACGTCAATCAGGCTCCCCGCCGACCGATGACCGAGAGAAATGCATAGAGAAGAAATAGTTACGGAAAGATGGATGGACGGATAATATTAAATAATACTCTATCAATGAATGTATGTCCCTCCATCAATAACTGGGATTATGTTTGCATTTATGTTTTGTTGTAATATATTATATATTTGTTGGACTATTATCTATAATT
>Polycelis_nigra_(Pnig_v3_28256_1_1) SMC2
TAACCACTCATTTGTTTCAATCTCTTTTAAAAATCTTTATCAGTTATGTACATTAAAAGTATAGTTGTTGATGGATTCAAATCATATGCAAAGCGGACTGAAATCAACGGGTTTGATCCGGCCTTTAATGCAATTACAGGTTTAAACGGTTCCGGAAAGTCCAACATTCTAGATGCAATATGCTTTTTACTTGGAATTTCCAATTTATCTCAAGTTCGTGCCCAGAACTTAACAGATTTGATTTATAAGAGTGGACAAGCTGGAGTTTTAAAGGCTACTGTTAGCATTGTCTTTGATAATCGTCAGAAGGCAGAATCTCCAGTTGGCTATGAAACTTTTGATGAACTAACTATTACAAGGCAAATTACGGTGGCAGGAAAGAACAAATATTTAATTAATGGAATCACCGCTCAGGCAACCAGGGTTCATGATCTATTTAGATCCGTTCAATTAAATGTTAACAATCCACACTTTCTAATCATGCAAGGAAGAATTACGAAAGTGTTGAATATGAAGCCACAAGAGATTCTATCATTATTAGAGGAGGCAGCCGCCACAAAGTTATATGAGACAAAACGAGCCAGCACGTTGGCAACTATAGAAAAGAAGGAGTCTAAGTTGAAAGATATTCAAAAGATTCTTAACGACGAAATTCAACCAAAATTGGCTAAATTGAGGAAAGAACGCTCCAGCTACATGGAGTATCAGAACGTTATCAGGGAACTTGATTATCAAAATAAATTTATTCTAGCCTGGACATATACGGACCTCAAGGTTAAAGTGGATAATGCAGGAGGTCATCTTAATCTGTTGAAAGAAAAACAATCAAAAGAACAAATAACCATTGAAAAGTGTATCGAAAACCGAAGAAAGTCGGAAGAAGATATTAAACAGATGAGTCAAACCAGAGAAGATATGGTGGCAAAATACGAAGAACTGGATTCTAAGTATCATAAGCTAAAGACTGAAGAGCTATTGTTAAACAATGCAGTGAAAAGAACAATGGAGTCACTTAAAGAGCTTCGAGCTACTTTAGGAAACCACGAGAAAGAGAAACAAAGTGGCATAACGAGCGGTAACCAGATTCGCAAGAAAATTGCCAAAATCCAATCGAATTACGATGGATTAGAAAAGAAGATGAACGAGGACAAGATTGCCTTAGAGAAGGCTAAGAAACGATTAGATGAAGTGAAGTTTGGACTTTTCACTGACGAAACAGGCACGGTCACAGCATCGCTAAGTGAACTTCTGTCTATCGCTGCAAGGGCGGAATCTCAGCTTGACACCGAAATTACGCATTTGAAAAAAAAAATAAAATATAATGAGAATTCCGTCAGAGATTTGGAGTCTAAGATTCGAGGATTAAAGAAAGACGACTCTGCTGTGCAATTAGAGTCGAATCATAAGCAGATGAAGGTCAAGATCAATCAGCTCAGTGATTATTTGTCGACACTTGAATATGCTCCTGAAAAATACGGACTTGTCAGCGATGACTTGATGAAGACGAAAAGAGACATACGTTCCAAGGAGGTCGATCGAAATAATATTTATTACGCCAACCGATGGCTAAAGTTTGATTATACGAAACCAAACAACAATTTTGACGATCGGAAAATCCACGGAGTGGTTGCTTCTCTTATCCAAATCCAGGACACCAGTTTTAATACCGCTCTACAGACAGCAGGAGGAGGAAAGCTATTCAACATCATCGTGGAAGATGATGAAGCCGCAGCACAATTGATCGACGGAAATTGTATGAAAGAACGCAAAACACTGTTACCGTTAAATAAGATGCAAGCCGAAAGTGTACCAGACCGCGTTTTTCGAGCAGCACAGGAAGTTGTTGGTCGAGATAACGTTTGGTCGATTTCGTCCTTGATAAAATTCAACAGCCGCTTTACTCAGGCAATCAATTACGTATTTGGTCATTGTCTCATTGCACGCGACCTTGATTCCGCTAAAGCGATTGCTTTCGACAAAAGGATCCGTTGTAAGGCGGTGACTCTTGAAGGTGACGTGTTTGACCCAGAGGGTACCCTGGTCGGTGGCGACAATAGATCCAATGACATTCTAGGAGCAGCACAACAATTAAATGCTATCAACAACATATTGAATGATCTTTACAATACCCAGAGGGAACTTGAAGCCCAATTGAAGAAATTGGAATCAACTGAGAATCAATGGCAATTAAAAAATCGCGAACTTGACGACCTGAATACAAAGTGTCGGCAATTAGAAATAAAGATGACAGAGAATACTCATCTTAAGGTTGAACTGGATTTGGCTGAAACGAACGAAGAGTTGAAAAAACTTAGAGAAGAATTCGATTTCAAATTGCCTCTTTATGAGGATGCTAAGAAGAAAACGGCCGAGGCCCGAGCTAATGAGCAAAACGCTGTTTCAATAAAGGAGAAAGCAAAGCTTGAAGCAGAAAATAGTGTAACAATGTGCAAAGAAAATTTTGAAAAGAGTGAAAATGATTACAATGCTATCGAAGTTGAATATGAGGCATTGACGATGGAATTGAAGAGTATCGATGATGACTCGACGCTGATTGATCAATCCATAGCTGAAACAAATGCTGAAATTCTCAAAAAAGATGTGGATCTAGCAAAGGAAAATGAGTCTCTTGCAGACCATCGAAATGGTATGAAATCAGTCGAAAAGGAGGTCAACGAACAGAGTAAGGCGGTGGCGACGATAGATAAGGAAATAAGTGGTAAACGCGAAGAGATCAAGAAACTGGTAGACAAACGAGATCAAGCAGAGTCAAATCTGGAGGATGTAAATCACAAAATCGAAATGCACCATGCCGACAGTGCGGCTGCTGATGAGAGGTTGGCCAAAATAGTTCGAAAGAATCCGTGGATTACAGAGGAAAGCGTTAATTTTGGACAAAGAGGCTCTATGTATGACTTTGAAGCAAACAGTCTGCGTTCCGCGGAACAGAAGGTAGAGAAGCTCACCAAGCAGAAGCAGACTCTCAGCAGGACCGTGGATATGCGCGGTATGAACACCCTCGGCCAGATGGAAGACCGATACAAGGAGGTGACGGACAAGTACGCGACGGTGCTTAAGGACAAGCAAAAGTTAGAAGACGTGATCGCGGACTTGGACAAGCGGAAGGACGAGGTGCTGCGGAAGGCGCACGAGCAGGTCGACCAAGACTTCGACAAGATTTTCTCGACGCTGCTGCCAGGATCGCGCGCGCGTCTGCTGCCCCCGCAAAACGGGACACTCAAGGACGGGCTCGAGTTTCGAATATCGTTCGGGAACGTGTGGAAGGAGTCATTGGCGGAGTTGAGCGGCGGGCAGCGGTCGCTGGTGGCGCTGTCGCTCATCCTGGCCCTGCTGAGGTTCAAGCCGGCCCCGCTCTACATCCTGGACGAGGTGGACGCCGCCCTCGACATATCGCACACTCAGAACATCGGCACCATCATCAAGGAGCAGTTTAGCAACTCGCAGTTCGTGATCGTGTCTCTCAAGGACGGCATGTTCAATAATGCCAATGTCCTCTTCAAGACGAAATTCGTGGACGGAGTCTCGGCAGTGACGAGGCACGTCAACCAGACCCGCCAGCCAATGAGGGAGAGGAACCACTGAGATCTTCGGGCCTCTATGTCTGTCTGTCTGTCTCTGATCGATCGGATTATCGCATTTATGTCAATAATAATAATAATATACACTATATTTGGTCAGACTTTTTACTTTTCTGGAGGGTTCCTGAACGATAAAGGCGGTGACGTCACTGATTTTGTAGAGGGTATCCTGGAGGAACATGGAGGGATGAGATATCATTGAGAGTATCATGTGGCTACGGACTTCTGTATATTGT
>Polycelis_tenuis_(Pten_v3_50589_2_1) SMC2
CTTTTAAAAATCTTTATAAATTATGTTCATTAAAAGTATAGTTATCGATGGCTTTAAATCTTATGCAAAGCGGACTGAAATTAATGGTTTTGATCCGGCTTTTAATGCAATTACAGGTTTAAATGGTTCCGGTAAATCTAACATCCTAGATGCAATATGCTTTTTACTTGGAATCTCCAATTTGTCTCAAGTTCGGGCCGTTAACTTACAAGATTTGATTTATAAGGGTGGACAAGCTGGAGTATTAAAAGCCACTGTTAGCATTGTCTTTGATAATCGTCAGAAAGCAGAATCTCCAATTGGTTATGAGACTTTCGATGAATTAACAATTACAAGGCAAATTGCAATGGGGGGAAAGAACAAATATTTAATTAATGGCATTACGGCTCAAGCAACCAGGGTTCACGACCTGTTTAGATCCGTTCAGTTGAATGTTAACAATCCACACTTTCTAATTATGCAAGGAAGAATTACGAAAGTTTTGAACATGAAGCCTCAAGAGATCCTGTCACTATTAGAAGAGGCAGCCGCCACTAAGTTATATGAGACAAAGCGAACCAGCACGTTGCAAACCATTGAGAAGAAGGAGTCTAAATTGAAAGATATTCAAAAGATTCTTAACGATGAAATTCAACCAAAATTGGCTAAGTTGAGAAAAGAACGCTCTAGCTACATGGAGTATCAGAACGTTACCAGGGAACTGGATTATCAAAATAAATTTATTCTAGCCTGGACTTATACAGACCTTAAGGTTAAAGTGGATAATGCAGGAGGTCATCTCAATCTTTTGAAAGAAAAACAATCAAAAGAGCAAGCAGCTATTGAAAAGTGTATCGAAAGTCGAAGAAAAACGGAAGAAGATATTAAACAGATGAGTCAAACCAGAGAAGAAATGGTTCAAAAATACGAAGAATTGGATTCTAAGTACCAAAAGCTAAAGAATGAAGAGAAATTGTTAAACAATGCAGTGAAAAGGACCATGGAGTCACTTAAAGAGCTCCGAGCTACTCTTGCAAACCACGAGAAAGATAAAAAAAGTGGCATAAAGAGCGCTGACCAGATTCGCAAAAAAATCGCCAAAATTCAATCGAATTATGATGGATTAGTGAAGCAGATGAACGACGACAAGCTTGCCTTAGAGAAGGCTAAGAAAAGATTAGATGATGTAAAGTTTGGACTGTTCACTGACGAAACAGGCACGGTCACTGCATCGTTGGGTGAACTTCTGTCTATCGCCACAAGGGTTGAAGCTAAGCTCGACACTGAAATTACTCATTTGAATATGAAAATAAAATATAATGAGAATACTGTCAGAGATTTAGAGTCCAAGATTCGTGGATTACAAAAAGACGATTCTGCTGTGCAATTGGAAGCGAATTATAAGCAGATGAAGGTCAAGATCAGTCAGCTTAGTGATAATTTGTCGAAACTTGAATATGATCCTAATAAATACGGACTTGTCAGCGATGACTTGATGAAGACGAAAATAGATATACGTTCCAACGAGGACAATCGAAATAATATTCTTTTCAACAACCGATGGCTAAAGTTTGATTATACGAAACCAAACAACAATTTTGACGATCGTAAGATTCACGGAGTGGTGGCTTCTCTTATCCAAATCCAGGATACCAATTTTAATACCGCTCTACAGACAGCTGGCGGAGGAAAGCTATTCAACATCATTGTTGAAGATGATGACGTCGCTGCGCAATTAATCGATGGAAATTGTATGAGGGAACGTAAAACACTGTTACCGCTGAATAAGATGCAAGCTGAAAGTGTACCCGACCACGTGTTTCGAGCAGCACAGGAAGTTGTTGGTCGAGATAACGTCTGGTCGATTTCGTCCTTGATAAAATTCAACAGCCGCTATACTCAGGCAATCAATTACGTATTTGGTCGTTGTCTCATTGCACGAGACCTTGATTCTGCCAAAGCGATTGCCTTCGATAAAAGGACTAAATGTAAGGCGGTGACTCTTGAAGGTGACGTGTTTGACCCCGAGGGTACCCTGGTCGGTGGTGCCAACAATTCCAATGACATTCTAGGAGCAGCACAACAATTAAATACTATCACCAACATCTTAAATGAACTTAACAATAGTCAGACGGATCTTGAAGCTCAGTTGAAGAAATTGGAAATCATTGAGAATCAATGGCGAACCAAAAATCATGAACTCGGCAACCTGAATCAACAGTGTCGACAATTGGAAATAAAGATGACGGAGAATACTCATCTTAAAGTTGAACTGGCTTTGGCGGAAACGAACGAAGATTTGAAAAAACTAAAAGAAGAATTCGATTTAAAGTGGCCTCTTTATGAAGATGCTAAGAGGAAAACTGCTGAGGCTCGAGCTAATGAGCAAAACGCTGTATCCATAAAGGAGAAAGCAAAGCTTGAAGCAGAAAATAATGTAACAGCGTGTAAAGAAAAATTTGAAAAGAGCGAAAATGATTACAATGCTGTTGAAGTTGAATATGAAGCATTGACGCAGGAACTGAAGGGTATCGATGATGACTCGGCGCTGATTGACCAATCCATAGCTGAAACAAATGCTGAAATTCTCAAAAAGGATGTGGATCTAGAAAAGGAAAATGAAGCTCTTTCTGAGCATCGAAATGGTATGAAATCAGTCGAAAAGGAGGTCAACGAGCAGAGTAAGGCGGTGGCGACGATAGAGAAGGAAATAAGTGATAAACGGGAGGAAATCAAGAAACTAGTAGACAAACGAGATCAAGCAGAGTCAAATCTGGAGGATGTAAATCACAAAATCGAAATGCACCATGCCGACAGTGCGGCTGCTGATGAGAGGTTGGCCAAAATAGTTCGAAAGAATCCCTGGATTACAGAGGAAAGCGTTAATTTCGGACAAAAGGGCTCTATGTATGATTTCGAATCTAACAGTTTGCGTTCCGCGGAACAAAAAGTGGAGAAGCTCACCAAGCAGAAGCAGACTCTGAGCAGGATCGTGGATATGCGCGGGATGAACACCCTCGGCCAGATGGAAGACCGATACAAAGAGGTGACGGACAAGTACGCGACGGTGCTTAAGGACAAGCAAAAGTTAGAAGACGTGATCGCGGACCTCGACAAGCGGAAGGACGAGGTGCTGCGCAAGGCGCACGAG
>Schmidtea_mediterranea_(SMC2) SMC2
TAAATAATCCTATCAAAAATTTGAAAATCAGTTTTTACTTTAGACATTTTAATTAAAACTTAAAATGTTTATTAAATCTATTGTTATTGATGGTTTTAAATCATATGCAAAAAGAACCGAAATCACAGGTTTCGATCCTGCATTCAATGCTATTACAGGCCTAAATGGGTCGGGAAAATCTAATATATTGGATGCAATTTGTTTTTTATTAGGAATTACTAATTTATCACAAGTTCGTGCATCGAATCTTCAAGAATTGGTGTACAAATGTGGCCAAGCTGGTATTAATAAAGCCACAGTTTGTATAATTTTTGACAATTCGGAAAAATCGAGCTCACCAATAGGATATGAGCAGTTTGATGAAATTACAATCACAAGACAGATAGTTGTCGGTGGCAAAAACAAGTACCTAATTAATGGTATAATGGCTCCTAACAATCGAGTGCAAGATCTTTTTCGATCTGTTCAACTAAATGTGAACAACCCTCATTTTTTGATAATGCAAGGACGAATCACAAAAGTTCTTAATATGAAGCCCCGAGAAATTTTATCATTGCTGGAAGAAGCTGCAAATACTAAGCATTATGAATCAAAACGTGACGACACTTTAAAAACAATCGAAAAAAAAGACAGTAAATTAAAAGAAATTGACAAAATTCTTACTGAGGAAATCAAGCCGAAATTGGAAAAGTTGAAACTTGAAAGAAGCTCGTATTTAGAATATCAGAAAATTGTGAGAGATTTGGAATATTTAAATAAATTTCTCGTGGCCTATGAATACACGACTACCAAAGCGATCGTCGATAATGCCGATGGGGAATATAATCGGCTGAAAAATCAACTCAATCAAGAAGAGGAGACCATTAAGAAAAATGAACAACAAAAATTAAATTTTGAGAACAATATCGAGAAATTGTGCGAGGAACGAGACAAAGTTCACGTGGAAAAATTACAAAATATGAAAACGGAATTTGCCGAAATGCAGAAGCAGGAAGCCGTGTTGAAGAATGCAATTAAACGAGCTGAAGATGAGGTGAAAGAAGCGAAAGAGAACGTGAAAAAACTCCAGAAACAGATGAAAGAAGATGCCGAATCTCAGAAGCAGACAAAATTAGCAATTGCAAAAATCCAAGGCCAATTCGACAAGTTGAAAGAAAAGCTGGAGAAATCGAAACAAAATTATCAATCTGCCGATCAGCGACTGCTAAACGTTAACAGTGGATTTTTCCAATCGAAAACCAGCAACGCAACCGGATCGCTGGCGGAACTGTTAGCAGAAGCGGTCAAAGTCGAATCGGACGTGAATATCACATTGAACACGCTGAACTTGAGATTGGTTCACACGCAATCTTTGCTCAATCAGCTGGCATCGAAACTCGGCCAGACAAACAAATCCGACAATTCCGGCGAATTGGAACAGAAACAGAAACAATTGGCCACTGAAATCGAGCAATTGAAAGCGAATGTCAATGCGATCAATTACTCGCAACCCGAATGGGAGCAAGCCCAACACGATCAATTGGCCACCGGATCGGATTTACGGAGGATACTTACCGATCGACAGACATTCATTCGGCGCAATCCTAGCTACGAGCTCGTGTACAACCGGCCGCGTCCTGATTTCGATTCTCGGCGTATTATCGGGGTAGTTGCCAATCTCGTCAGCTTGCCAGATCCGCAATTCAGTCTCAGCTTGCAAGTGGGCGGCGGAGGCCGGCTGTTTAATGTGATTATCGATCACGATTCTGTCGCTGCCGAACTGTTCGAAAAGAATTGTCTACCGAATCGGACGACATTTCTACCGCTTAATAAAATGAGCTTCAAGCCGATTCCGGATTTCGTTGTCAGAAAAGCAAAGGAAATCTTAGGCAAGGAAAACGTCTGGTCCGCGTTAGAGGTGATTCAGTATGACAAGAGGTATGAGAGCGCAATCAATTTTGTTTTCGGGGGATTTCTAATCGCTCGAACTCTCGATATGGCAAAAACTGTCGCGTTTGATGAGAGAATCAAATGTCGATGTGTGACGTTCGGTGGAGAGGTGTTCGATCCTGAGGGATCTCTCTTCGGGGGAGAGCAGGAACTGGATCATCGGATATTTGAGCGTTCGCGTGAGCTGTTGGCAATGGACAATTCGATTATGTCAATGCAACAGCGACAGAAAGAAAATGCCGATCGTTTCACCCAGATTGAGGACAACCGTAAACGACATGACGAAGCCAGCGCTCAGTTGCGAGCGAAATCCTTTGAGTTGCGCCAGCTAGAACGCAACATGATGGATGATCAATACCTGAATATCAAAGCCAAATATGACGAAACCGAGTCGGAATTGAAGGAAATCACTGAGGCGATTCGAGAGAACGAGAAGCTCTATAGAAAGGCATGCGAGGAAACGAAATTGGCGAAAGAAAATCTTGCCAATAGCGCATCTATCAAGGAAAAAGCCCAGAAAGAAGCGGAATCGGAATATAAGAAAGCCCAGGATCAATTGAAACTCGACGAGGAAGCCTTCAAAGATGTCAAGGCCCAATATGAAATCTTGAATCTAGAATGCACCGACAATGAACAGGAACAGCAACAGTTGCTAGCGAATATTGAGGCGGCCGAAAAGGTCGTGACAAACAAGATCGATAGTTGCCGAGTGAGTAGCGAGAAAATTATCGGCCATAAAGAGAGTATGAGCGCGTTCAAAAAGGAATTGGATAATCAGAATCGAGTTCTGCAGGAAATCGAAAAACAGATTTCCCAGTGCAAGGACAGCGTACTGGAATGTGGGAAAAATATCGACCAATCAGCACTCAGAGTCAGCGATATCAATCACAGGATATCCACCCACAGAAAGGACAGTGAGGATGCAGAACGAAAGATCGGGAAATTGCTGTCGACCAATCGGTGGATACCGGACGAAAGCAAACATTTCAATCAGTCTGGCGGCATTTACGATTTCACTAATAAAGATTGGAAAGAATATAAACAGAAAATCGAGAAGCTGGAAGATGAGAAGCGGAAATTAAGTCGAAAAGTTGATCTGCGAGGAATGAATGTCCTCGGGCAGACCGAAGAACGATATAGCGATTTAATGACGAAATATAAAAAGGTTTTAAACGATAAGCAAGTCCTTCAGAATGTAATCGATGAGCTGGATAAACTGAAAGATGAAGTAATCAAAAAGGCTCACGAGCAGGTGGATCGGGATTTCGATAAAATATTTTCAACACTTCTGCCGGGATCGCAAGCTCGATTGACTCCACCGGAAGGGAAATCTTTATCAGACGGGCTGGAGTTTAAAATTGCATTTGGAAACGTTTGGAAAGAATCACTGAATGAACTGAGCGGTGGCCAGAGGTCATTGGTGGCCTTGTCATTGATTTTAGCGCTTCTGAGATTCAAACCGGCACCGCTCTATATCCTGGACGAGGTGGACGCGGCGCTAGACATTTCCCACACGCAGAACATTGGCACAATCATCAAGGAGCAGTTTGGGAATTCACAATTCATCATTGTCTCCCTGAAGGATGGAATGTTCAACAATGCCAATGTGCTTTTCAAAACGAAATTTGTCGATGGAGTGTCGACAGTGAGTCGCCATGTTAACACCAGCCGACGCCCGATGGTAGAGAGAAACTTGTAACCCGATTTTATTCTATGTGACTCTGTTGTATATTTGTTTGTACTGTTAATAGATTTTGTGTTATCAAAAA
>Schmidtea_polychroa_(Spol_v3_76317_1_1) SMC2
AAATTAAAGAATGTATTCCAAAATTCAAAAAAGAGGAGCATTGGACTTTATGAGCTCATTTAATTAAAGCTTTACTAAATTTTTTTTTGTCTTTGCCGACTGGAAAACATTATTTTAAAAATATACATTTATTTTAATCAAACACCAAATAATAACGGGAAAAGAAGAGAAAGATCAATATTTTCATAAAGAGAACACAAACATTTATTGATAGCAAAAACAAATATACATGAAATCTAAACGGGTTTAAACATTTCTCTCTGCCATCGGCCGCCGGCTGGTGTTCACATGGCGACTCACTGTCGACACGCCATCGACAAATTTCGTTTTGAACAGCACATTGGCATTATTGAACATTCCATCTTTCAGGGAGACAATGATGAACTGTGAGTTTCCAAACTGCTCCTTGATGATTGTGCCAATGTTCTGTGTGTGGGAAATATCGAGTGCCGCATCCACCTCGTCCAGTATATAGAGCGGCGCCGGTTTGAATCTTAAAAGCGCTAAAATCAAAGACAACGCCACCAGTGATCTCTGGCCACCACTCAATTCGTTTAGTGATTCTTTCCAAACGTTTCCAAATGCGATTTTAAATTCCAGCCCGTCTGATAAAGATTTCCCATCTGGGGGAATCAGTCGAGCTTGCGATCCCGGCAATAGTGTTGAAAAGATTTTATCGAAATCTCGATCGACTTGCTCGTGAGCCTTTTTTATTACTTCATCTTTTAGTTTATCTAGCCCATCGATTACATTCTGAAGGACTTGTTTATCGTTTAATACCTTTTGATACTTTAACATCAAATCGTTATAACGCTCTTCAGTCTGTCCAAGGACATTCATTCCTCGCAGATCAACTTTTCGACTTAATTTTCGCTTCTCATCTTCTAGCTTCTCGATTTTCTGTTTATATTCTTTCCAATCTTTATTACCAAAATCGTAAATGCCACCAGGCTGATTGAAATATTTGCTTTCTTCCGGTATCCACCGATTTGTTGACAACAATTTTCCGATCTTTCTTTCCGCATCTTCACTGTCCTTTTTGTGGGTGGATATTCTGTGATTGATATCACTGACTCTTAGTGCTGATTGGTCGATATCTTTCCCACATTCCATCACACTGTCTTTGCACTGAGAGATTCGTTTTTCGATTTCCTGCAGAACTCGATTCTGATTGTTCAATTCCTTCATGAATGCGTCCATGCTCTTCGCGTGATCGATAATCTTCTCATTGTTTACTTGGCAATTATAGATTTTGTTTGTCACAATCGTTTCGGCAGCCTCGATGTTCGACTGTAATTGCTGCCGCTCCTGTTCACTGTCGGTACATTCCAAATTCAGGGTTTCATACTGGGCCTCGACATCTTTGAACGCTTCCTCGTCGATTTTCAACTGGTCCTGAGTCTTTCTATATTCCATTTCCGCTTCTTTCTGTGCTTTTTCTTTAATCGATGCGCTATTGGCAAGATTTTCTTTCGCCAATTTTGTTTCTTCACACGCCTTTTTATAAAGTTCCTTGTTTTCTTGAATCGCCTCAGTAATTTCCTTCAATTCCGATTCGGTTTCGTCGTATTGGGTTTTGATATTCAAGTACTGATCGTCCATCATGCTGCGTTCCAATTGGCGCAACTCCAGGGATTTAGCTCGCAACTGTTCACTGGCTTCGTTATGTCGCTTACGGTTGTCCTCTATCTGCGCCAAACGATCAGCAATTTCTTTCTGTCGCTGCTGCATCGATGCAATCGAATTGTCCATCGCCAACAGCTCCTGGGCACGCTCAAATATCCGATTATCATGTTCTCGCTCCCCTCCGACAAGAGATCCCTCTGGGTCGAACACCTCTCCATCGAACGTAACGCATCGACATTTTATCCTATCATCAAAGGCAACAGTTTTCGCCATATCGAGAGTGCGAGCGATTAGAAATCCTCCGAATACAAAATTGATCGCGCTGTCATACCGTTTGTCATACTGGATCACCTCTAACGCCGACCAGACATTTTCCCGGCCGACAATTTCCTTTGCTTTCCTAACAACGGAGTCTGGAATTGGCATGAAGCTCATTTTATTAAGCGGTAAAAATGTCGTCCGATTCGGCAGGCAATTCCTCTGGAACAGTTCGGCACCAACAGAATCGTGATCGATAACCACATTAAACAGTCGGCCACCACCACCCACCTGCAAAGAGAGACTGAATTGCGGATCAGGTAGGCTGACAAGATTGACAACCACCCCGATAATCCGCCGAGTATCGAAATCCTGGCGTGGCTTGTTGTAAACGAGTTCATAGCGAGGATTGCGTCGGATAAAGTTCTGGCGATCGTTGTAGATTCTTCGCAAATCTGACCCAGTGGCCGCCTGGTTGTGTTGGGCCTGTTCCCACTCGGGTTGCGAGTAATTGATTATGTCGACACTCGCTTTCAATTGCTCAATATCTGCGGCCAATTGTTTCTGTCTCTTTTCCAATTGGCCGGAATTATCCGATTTGTTTGTCTGGCCGAGTTTCGACGCCAACCCACCGAGCAGAGATTGCGTGTGGACCAATCTCAAGTTTAACTTATTCAGTTCAATATTCACATTTGATTCAACTTTGACTGCTTCCGCCAACAGTTCAGCCAGTGATCCAGTTGCGTTGCCGGTTTTCGATTGGAAAAATCCACTGTTAACGTTTTGCAGTCGCTGATCAGCCAATTCGTAATTTTTTTTCGATTTCTCTAATTTTTGCTTCAAGGTGTCAAATTGGCTTTGAATTTTTGCAATGGCCAATTTTGTCTGCTTCTGAGATTCGGCATCTTCTTTCAGCTGTCTTTGTAGTTTACTCACATTCGATTTCGCCTCTTTCACCTCATCTTCAGCTCGTTTGATTGCATTCCTCAACAAGGCCTCCTGCTTCTGCATTTCGGTATATTCCATTTTCATATTTTGCAACTTTTCCACGTGAACTTTGTCACGTTCCTCGCACAATTTCTCGATATTGTTCTCAAAATTCAATTTTTGTTGTTCATTTTTTTTAATAGTCTCCTCTTCTTGATTGAGTTTATTTTTAAGCCGATTATATTCCCCATCAGCATTATCAACGATCGCTTTTGTAGTTGTGTATTCATAGGCCACGAGAAATTTATTTAAATATTCCAAATCTCTCACGATTTTCTGGTATTCTAAATATGAGCTCCGTTCACGTTTCAATTTTTCTAATTTCGGCTTGATATCTTCATTAAGAATTTTGTCGATTTCTTTTAATTTGCTGTCTTTTTTTTCGATTGTCTTTAAAGTATCGTCCCGCTTTGATTCATAATGCTTAGTATTCGCCGCTTCTTCCAACAATGATAAAATTTCTCTGGGCTTCATATTAAGGACTTTAGTGATTCGTCCTTGCATTATCAAAAAGTGTGGGTTGTTCACATTTAGTTGAACGGATCGAAAAAGATCTTGCACTCGATTATTAGGAGCCATTATACCATTAATAAGATATTTATTCTTTCCACCAACAACTATCTGTCTTGTAATTGTAATTTCATCAAACTGCTCATACCCTATTGGTGAGCTCGATTTTTCAGAATTATCAAAAATAATACAAACTGTGGCTTTATTAATACCAGCTTGGCCACATTTATACACTAATTCTTGAAGATTCGAAGCACGAACTTGCGATAAATTAGTGATTCCTAATACAAAACAAATTGCGTCTAAAATATTAGATTTTCCAGACCCATTTAGGCCTGTAATAGCATTAAATGCAGAATCGAAACCTGTAATTTCGGTCCTTTTTGCATATGATTTAAATCCATCAATAACAATGGATTTAATAAACATTTTAACTTTAAATTAATTTTGTCAATTTCTTTTTGTCAACTTTAAATTAAAATGTCATAAACTATATTATTTAAACAACTATTTTTGTTCTGTGGGAATTAGGGAAACCAA
>Dendrocoelum_lacteum_(Dlac_v9_182275_0_1) SMC4
TTTTAATTATAAATTCGACATAAATGGCAGAAGATTCTTGTTTGAAGGATTTGCAGTTGTTGTATCCTCCCGTGGAAGTCGAGGAAAGAGTCGAGCCGATGGGAGGAGCCGGAGAGGCTCGTCTCGTAATATCTCACATCGACAACGAAAATTTTAAGTCGTACGGCGGCCTTCGAAAATTAGGCCCATTTCATAACAATTTCACTTGTATCATTGGACCAAATGGAAGCGGGAAAAGTAATGTTATTGACGCTCTTCTTTTCGTATTCGGCTTTAAAGCTTCTAAAATTAGAATAAAGAAATTATCGGTATTAATACATAAAAGTGAATTGTTTCCTAACGTGCAAAGTTGTACGGTAAAAGTATATTTTCATCGAATTCTGCATAAAGATGGAAGTAACATCGATTTTGAAATAGTTGAAAATTCACAATTTGTTGTTAGTCGTACGGCTTACAAAGACAATACAAGTATTTATAAAATCAATGAAAGGAAGGTGGGTACGAAAGAGGTTTCAGATTTTCTCAAGAAACAAGGAATAGACTTGGATCATAATAGATTTTTAATTTTACAAGGAGAAGTTGAACAAATATCATTGATGAAGCCTAAGGCTGCTACAGAACACGACGACGGATTGCTGGAATATTTAGAAGATATAATCGGATCGAATAGGTTTAAAAATCCTATAAATATTTTATATAAACGATTGGATGAATTATGCGAGTTACGTATGGAGAAATTAAACAGAGTGAAAATCGTAGAAAAAGAAAAGAAAGATCTTGAGGGTGTTCGAAATGAAGCTCTAAGGTATCTTCGTTTGTGTAATGAAATCACCGTGAGAAAGAATATTGCTTATCAAATAAGATGTGGAGAATTGAAGGTGGTGGAGTTAAGTGCGAAGGAAAAAGTTGATTCTTGTAAACAAGAATTAATGACAATTTTGGAAGATATTGAAAAGATTGGTAAATTGAAGATATCTAAAGAAAATGCAGTAAAAGAAATTGATCAACAGCATATAATGAAAATGCAAGAATTTGAACAATCGAAAAAGCGGTTTAAAGAACTAGAAATTGAAGATACAACTTTAAGGGATAGTCGTAAGCATTGCAAATTAAAATTAGAAGACACTAAAAAATTGATAAAATCCAAACAAAATGAGCTTATAAAGTATGAAAATGTTCCCGAAGAATCAAAATCACGAATTGAACAATTAGTAAAGGAAATCAAGGATCTTGAAAAAATTAAACAAGATGAACTTGCTAATCAAGTGACTGCTCAAAATGACTTGAAAGAAGAAACTAAAGATCTTCAGGCTAAGTGCGACGTAAAGTCTGCTTCCTTGTTGAAAGAAGAACAACTTTTGTTGGATCAAGAAAGTAAATTACAAGCAATTAAATGTGAGCGTGATTTGTTACTGAGTAATCTCACGAAAGATGAAGAGAAATTGTCACAAATCGAAATAGCTTTAAAATCGGTAAAGGAATCCATCAATAATGATAAGCGAAATTTAGAACGACTTATTATCGATCTTCCTCGGATGGAGAAAGAATATTCTTCCTTAATCAATGAGTTGAATAAGTCTAAGAAAGCTGTGCAAGTGATTGAAGCGGAAATGAATGACTTACAGCAACATTTGGATTCTGGATCATCTCATGAAATGGGCGAGAAGACAATCAAGTTTTTATTCGATCAACAGTCGCAGGGAAATTTAAAAAATATTGTCGATCGTCTTGGGGATTTGGCATCCGTAGATCAAATTTATGACGTAGCCTTATCAACTGCTTGCGGCAGATTAGACAATATTGTGACCGAGACCATGGATGATGCTATAATGTGCGTTGAGTTAATGAAGAAATACAAAGTTGGAAAGTCTATTTTTATCGGTATGGACAAAGTAGAGCATTGGTTGTCTTCCGCTAACGCTCCTTTTAAGGCACCTTTTAATACTCCGAGAGCTTTTGATTTATTAGAGATACCAAATGAGCGATATCGACCAGTGTTTTATTTTGCACTGAGAGACCTTTTAGTTGCAAAAGATATTAATGAAGCAAGAAAAGTCAATAATCAAAGTCGTATAAAGTACAGGATTGTCACATTAAAGGGTGAGTTAATCGATATTTCTGGAGCTATGACTGGAGGTGGTAATCGAGTAATTCAAGGAAGAATATGTACAAATTCTGAGAAAGTTATTAAAAAGTCTTTAACAAGCAATATAAACAAAACTGAGATAAAGCAACAGTACGAAGCAAAACAGCTCAAATATAATCAATTGACACAAGTAATAAGTCAGTTGTCTCAACAGATAGATACTCTACGAAGTGATATCGAAGAAGCTCATATCATTCAAAGAAATTGTAAAGAAAGGCTTAAGCCATCTGAGGTTAAAGAGTCTTCATTATTAGAAGAACTTGAAGTAATAAAGAAACATATCAAAAGCATGAAACTCGATGACGTTAAAGTGGAGAGCTTAAATAAATCTATCAAAGAACAAAGTATGATATTCGAGAAAACTTTATCAAAAGTTGAAAAAATGAGAGAAGTTGTTAATAAATTAAATGAAGAAATAACGAATATGGGAACAGCGAAGCTTAGCTGTATCAAATCACGGTTAGATGCTATATGCGAAAAAATTAAAGAGAAATCCGATACACTGAAGAAAATAAATCTCAGTGTAAAGAATGCAGAAAAGATTTGTTCTCGTACAACGGTATCCATTGCGGAGTTGTCAAAACAAAAGACGCTATTAGAGTCAAAGGTTATTGAAATGGACGAGACCCTCACCAGTCTTGATGCGCGTGCGGCAAAAAATATCGAGAAGTATCAGCAAACAAATCGTGATGCTGATGAATTATCCAAGATTAAAGAGGTTAGAGAGAAAGAGTTAAGTGAAACAAACGAGGAATACAAAAAGTTGGATTGCAGTAAGAAACAAACTCAGAGATTAATGGATGAAAAACAGGAGAAACTCAATCAAATATCGTTTACTATAAGTCAAGTGAAAGGAAACATCGACAAGTTGAAGCTATATAAAATTTCAGAAGATCAAGATGAAGATATTTCATTTGCGGACATAATAGGAGAGAGTGGCGATGATATAGTGTTCTTTAGTACTCAAAGTGGAGGCAATTGTTTGAGGGCATACAGTGAGGAAGAACTGGCACAGTTCCATGTACAAAAGATAGGCTTCCAGGACTTAGAAGACAAAGTTAATCAACAGAAACCTAATCTCGCAGCGATCGAAGAATATCGATTAAAAGAAGAAATTTATATGGAACGTGCTGCAGAATTAACTGCTGTGACGGAGTTAAGGGACGGTCAAAGACGACAAGCAGAACAGATGAAGAAACAAAGACTCGACGAATTTTTATCAGGATTTAATATTATTACAGGTAAACTGAAAGAAATGTATCAGTTGATCACAATGGGCGGTGACGCAGAGTTAGAGCTCGTCGATACGTTAGATCCGTTTTCAGAGGGAATAGTATTTAGTGTTCGTCCACCTAAAAAGTCGTGGAAGAATATCAGTAATCTGTCGGGAGGTGAAAAAACTCTTTCATCGCTCGCCCTCGTTTTTGCACTTCATCATTTTAAACCTACGCCGTTTTATGTTATGGACGAAATCGATGCTGCATTGGACTTTAAAAATGTGTCTATAGTGGCGAATTATATAAAAGAACGAACTAAAAATGCACAATTTATTATAATATCTCTCCGGAATAACATGTACGAGTTAGCAGATCGACTGGTGGGGATTTGTAAACCATTTAACTTTACTAAAACATGTGTTCTAAATCCTAAAGAGCAGGAGAAGAATCTCAGTGCTTATAATATGAATATTCAACAACAAAGTCAAAAAATGAACCCAAGAGTTGAACTATTACCAGTTAACTCCTCCGACAATAAAAGAATGTCCACCGCCATCATCACCCCAACTTTAGATGTCGATATTGACGGAAGAGAGCGAGAGAATGACGGAGAGGGACTACTTTGAGGTTGTGAGCAGCAGCAGTATATACGCATTTATGTTAAATAAATTATTA
>Planaria_torva_(Ptor_v3_37617_2_2) SMC4
AATTCAGGATCTCGAGAAGATAAAAGAGAAGGAGACAATTAATCAACAAACGGCTCAATCAGATTTAAAAGAAGAAACGAAAGAATTGCAAAATAAATGTGATGAAAAGTCTTCAAATCTAAGAAAAGAGGAAGAACTTTTACACAAACAAGAGAGTAAAATAAAGGAAGTCAAATGTGAGCGCGATTTGTTATTAAGCAACTTAACTAAAGAGGAGGAAAGACTTGCACGCATTGAAGAAAGTCTAAAGACAACAAATGAACACTTAAATCGGGATAAGGAGTTAATAGCGCGCCTTAAAGTAGATTTACCGAAAGCACAGAAAAATTATGATGATCTGATTAAAGAACTTGAAAATTCAAAGAAATTGGCACAAGAGACGCAAATTAAAATGCAAGAAATACAACAACTTTTAGATGTGTCATCGTCAGAGTCCGGTGAACAAACTGTCAAATTCCTGTTAGACCAACAAAGTCGTGGTAATCTAAAGAATATTATTGGTAGACTTGGAGATTTAGCTTCTGTTGATCCTAAATACGACGTGGCCTTCTCCACGGCATGCGGTCGTTTAGATAATATTGTTACTGAGACTATGGATGATGCCCAACGATGCGTTGAGCTAATGAAACGATCTAATATGGGTAGATCGGCATTTATTGGAATGGAAAAAGTTAGTTGTTGGGAATATACCGCAAAAAAGCCTTTCAAAACGCCAACAAACGGACATCGTGCCTTTGATTTGCTGATGATTGTCGACGAACGGTATACAGCAGTGTTTTACTTTGCACTTCGTGATTTGTTGATTGCGAATGACATCGATACGGCTTCAAAGATCAATAGAGAGAGTAGCATACGGTTCAGAATTGTGACATTGAAGGGAGAGTTAATCGAGACAACCGGTGCCATGACAGGTGGTGGAAAATCGATGTCGAGAGGTAAGATCAGTACAAATTCTGACAAAGTTGCAGCAGCAGCTGCAAGGAGGGCTCAGGCAAGCAGTATCAACCGACCGCAGCTGCAGCAAGAATTATCAGATCTTAGAAAGAGATTCACAGAGCTACAAACGAAGATGGGGGATATTTCCACAAACATCGACGAGTTGTCACGAATGCTGGAGGGCTATCGTCGACAGAAGAAGGACTGTGACGACCGACAGAAGCCACTGCTCGCGCAAGAGGCCACCCTGACGCAGGAGATGGCCATCGTCAACGAGAAGATCTCGACTCTCCGACCGAATACGGCCCAGGTGGCAGAGCTAGATAAGAATCTCAAGGTCCTCGGTGCAAGCTACGATAAGAAGGCGGCAATCGTCGATGGTATGAAGAAGGAGACAACGAAGCTGAAGGACGAGATCCAGAAGATGGGCCTGGCGAAGTTGGGCGGCATTAAGCTGCGACTAGACTCTGTCGTCGATCAGATCAAGGAGAAATCCGATACTCTGAAGAAGATCAACATGAGTGTGAAGAACGCCGAGAAGATCTGTGCTCGTACGAAAGTAGCCCTAGAGGAACTGAATGGACAGAAAATCAAATTGGACGAGAGCATAATCGAGATGGACAAGACACTGAAAGAACTTGATATCCGGGCAACGGAAAATATCAAGGAGTACCAGCAGACGAATGTCGACGTCGAGAAGTTGGCCGAGATCAAGGGCCGCATGGAACTGGAAATGTCGGCCTTGAACGATGAGTACAAGAATCAGGACTGTAGCAGGAAGCAGAGCCAGAGAGTGATGGACGACGGGAAGGAGAAGCTGAGCCAATTGACGTGGAACCTCGGGCAGATCCAGGGCACGATCGATAAGCTGAAGTTGTTTAGTATCCCGGAGGAATGCGACGAGAACGAGTCGTTCGGGGACATTCTCGGCGACTGTATTGACGAGGGCCACGGGGACACGGAGGTCGTCATGTACAGTTCCCAGGCGGACTCGCACTCGGGCCAGACCCTGCGGGTGTACACCGATGAGGAGCTGGACTTGTTCAAGGTCCAGAAGATCGGGTTCCAGGACCTCGAGGACAAGGTCAACAAGCAGCGGCCGAATTTGACGGCGATCGAGGAGTACCGAGTGAAGGAGGAGCAGTACATGCAGAGGGCGGCCGAGCTGACGACGGTGACGGAGATCCGGGACCAGCAACGGCGCCAGGGCGAGCAGCTGCGGCGACAGAGACTGGACGAGTTCCTCGCCGGGTTCGCTCTCATCACCGGGAAGCTGAAGGAGATGTATCAGCTGATCACGCTGGGCGGCGACGCCGAGCTCGAGCTCGTCGATACCCTGGATCCGTTCTCGGAGGGCATCGTCTTCAGTGTCCGGCCACCGAAGAAGTCGTGGAAGAACATCAGCAATCTGTCCGGCGGCGAGAAGACCCTGTCGTCGCTGGCCCTCGTCTTCGCCCTCCATCACTTCAAGCCGACGCCCTTCTACGTCATGGACGAGATCGATGCCGCCCTCGACTTCAAGAACGTCTCCATCGTCGCCAACTACATCAAGGAACGGACCAGGAATGCCCAGTTCATCATCATCTCCCTCCGGAACAACATGTACGAACTCGCCGACCGTCTCGTCGGCATCAGTAAGCCGTACAACTTCTCCAAGACTTGCGTCCTCAATCCTCGGAGCCTGGAACGGTGCCTCAGTGTCCACCGGAATGCACCGGCGACCATCGACCGTGGCAGCCAGATGATGTACCAGCAGCAGCAGCCGCAGATGGCCGTGGCCAGTGAGCCTCAGAGTCAAGTGGCCCTCGCCGACGATGGCTCAGTCCCTGGACAGACCGACCATGGACAGACCGGCCATGGACAGACTAGGCAGCACAACGAGGAGGCCATCGTCACAGTAGCATGACCTGACTATCACTGAGCATTTATCTATGTACAAATGTGTCTTGTATGACAGTAAATATATGTTTTTATGGTTGTAAA
>Polycelis_nigra_(Pnig_v3_37187_1_1) SMC4
AATATTCAAAGTCGCATAGGAGTAATAATGGAAGATGAGATAATGAACGATTCATTACAGGAAATAAGATCAAGATATCCTCCTATTGTTGTAGAGGATACTCGAATTCCAACATTACATTATGATGAAAATGAACCACGACTTATAATTAGTGAAATTAACATTTTGAATTTTAAGTCATATGGTGGTGAAAGAAAATTGGGACCTTTCCATAAAAATTTCACATGCATCATTGGTCCGAATGGTAGCGGTAAAAGCAATGTTATTGATGCTTTGTTATTTGTTTTCGGATTTAAAGCTTCAAAAATAAGATCTAAGAAACTAAGCGTTCTTATTCATAAAAGTGAACTTTTCCCTAACGTTCAAAGTTGTACAGTTGAAGTGCACTTTAAAAAAATTATTCCTACGGGAGAGGATGATGAAGATTATACCTTAATTGAAAATTCTCAATTTGTAGTTAGTCGTACGGCATTCAAGGACAATAGCAGTGTTTTTAAAATAAATGATAAAAAAGCTTCTACTAAAGAAGTAGCAGATTTTCTACGCAAACAAGGAATCGATTTAGATCATAACAGGTTTTTAATTCTACAAGGTGAAGTCGAACAAATTTCACTTATGAAGCCGAAAGCTACAACAGAATATGATGATGGTCTTTTAGAATATTTAGAAGATATCATTGGATCAAATAGATTTAAAGATCCAATAAATATTCTTTTTAAGAGGCTCGAAGAGTTATGCGATTTGAGAATGGAAAAATTAAATAGAGTTAAGATTGTCGAAAGGGAAAAGAAAGATCTAGAAGGTGTTCGCAATGATGCACTGAGATATTTGCGGCTGTGTAATGAAATAGCAGTGAGGAAAAATATTTCTTTCCAATTAAAGTGCCAAGAGTTACGAGAAATCGAGAAAACAGCTTTAGGCAATGTAGAAGAATGTAAAAACGAAATTAAGGTTATCATGGACAATATTGCAAAAGTCTCTGAATTGAAGTTAGCTAAGGAAAATGAAGTTAAAAATATCGTCGAACAACATTTAATAAAAATGCAAGAATACGAGAAGTCCAAAAAGTTGTTTAAAGACTTAGAGAATGAAGACAGTGAGTTACGGGATAATCGCAAGCACACTAAAAAGAAAATAGAAGAAATCAAGAAGTCTATCAGAGATAAAGAAAAAGACTTAGAAAAATATGAAAATGTCCCAGAAGAATCGGAAATCAGAATATCAGACCTAACAAAGGAGATTGCTGATCTCGACAGTATTAAAGTCAAAGAAAAAAATATCCTCGAAAAAGCCAAAGACGAATTAATTGTGGAAACTGAAGATATTCAAAAAAAAATTTGATGTTAAGAATGCAGAATTAATGAAGGAGCAAAATCTCTTAGACATTCAAGGTAAAAAGGTTACAGATCTTAAATTGGATCGAGATTTATTACGAAGCAATTTAACTAAAGAAGAGCAAAAATTAGAGCGACTCGAAGAGGCATTAAAAATAACCAGGGAAACGGTAAAGGCCGATAAAGAAAACTTAGAACAATTGTCCATAGATCTGCCGAAAATGGAAAAAGAATACGCTTCCTTATTAAGCGAACTTGAGTCCTCGAAGAAAAACCATCAAACCTTAGAGACGGAAATGTACGAAATCAAACTACAATTGGACACGAAGTCGTCCGCAGAGACGGAGAACAAAACAGTCAATATATTGCGCGACCATCAGTCAAGGGGGGCTGACACGAACGTCATTGATCGACTCGGTGAACTAGCCTTCGTCGAGCCTAAATACGATGTGCCGTTGTCGACTGCTTGTGGGTGGCTGGACTCCATAGTCACCGAGACGATCGATGACGCACAGAAATGCGTTGAACTGATGAAGAGAAACCACGTAGCAAGGGCGTCCTTCATCGCCCTGGACAAGGTCGCGAAGTGGGTTAATCATTGCGGGCCAATCCAGACTCCGATGAACACACCGCGAGCTTTCGATTTGCTCCACTTAAACCATGAGCGATTTCGCGCCGTCTTCTATTTCGCGATGAGGGATTTGCTCGTCTGTGTCGATATAAACACCGCTAGAATGATTAACAGTGGCAGGACAAAGTTCAGGATCGTGACTTCCACCGGTCAGATGATTGAGATCTCCGGCGCCATGACAGGAGGGGGCAATCGTGTCATCAAGGGAAAAATTAGGACCAGTAAAGACAAAAGATTGTCAAGTTCACAATCGAATTTTAACCGCAGAGAGTTGGAACAGAAATACGAGGATAAGAAGGTCAGATTCAATCAATTAAACGATGGAATCGGTCAATTGTCGAACCGGGTCGACGGTCTTTCTCGCGACATTAATGACGCCAAACGTAAATTCAAAGAATCAAAAGCTCGGGTCGAGCCATTGCAGGCTAAGGAAGCGAATCTGCTGCGACAAATTGAGACCGCTAAGCAGGTTATTCAAAACACTCAGCTCGATAAAGTCCAAATTTCAAATATGGAAAAAACGCTGAATGAAATGGAGAAAGTGTTCGAAAAGGATAACTCCAAAGTGGAGAATATCAGGAAAGTGGTGGATAAAATGAAGAACGATATTGAGAATATGAAAATAGCCAAATTAAGCTCCATCACTTCCAGAATTGAGTCAGTCGAGATGAAAATAAAAGAGAAAGCCGATACATTGAAGAAGATAAATATAAGTGTTCAAAACGCAGCCAAGATCGTCGCTCGTAACACAAAGGCTTTGGAACAACTTGCTAAAGATAAAGTGACTTTAGAAAATAAAATCGTAGAAATGGATAAAACTCTGCATGACCTGGATGAACGAGCCTCCAAAAACGTTAAGGAATACGAAAAAACGAATCATGACGTTGAAGAATTGGCTAAAGTAAAGGTTGCGATGGAGGAAGAACTTGCAAAAGAGACGGAAGAGTATAAAGTACTCGATCATAATCGCAAACAATCCCAACGATCATTGGATGCAGTGCAAGAAAAGTTGAATCAAATAACGTGGAATATTAAGCAAGTGAAAGATAACATCGCAAAATTGACCATTTTCCACATTCCGGAGGAGTGCGACCCAGACGATGACGATAATGACCCCTTTGTCGACATAATTGGCAGGAGTAACGAAGCAATGATCTTGTACAGCTCTCAACCGGGCTCACATGTCGGCCAAGTCCTAAAGACGTACACCGATGAGGAATTAGCAAACTTCCAACCTAACAAGATCGGATATCAGGACCTCGAGGAAAAGATGGCCAAGGAGAAGCCGAATCTGACAGCAATCGAAGAATACCGCCTCAAGGAAGAAATATACATGCAGCGGGCGATGGAATTGTCAGAGGTCACCAAAATCAGAGACAGCCAAAGGCAGCTGATGGATCAGCTCAAGAAGCAGCGATTGGAGGAATTTCTGGCCGGATTCAATCTGATTACGGGAAAACTCAAGGAAATGTACCAGCTAATCACGATGGGTGGCGATGCCGAGCTCGAACTCGTGGATACTCTCGACCCCTTCTCGGAGGGCATCGTATTCAGCGTGCGTCCGCCCAAGAAGTCCTGGAAGAACATCAGTAACCTGTCTGGTGGGGAGAAGACCCTCTCCTCGTTGGCACTCGTGTTCGCCCTGCACCACTTCAAGCCGACCGCCTTCTACTTCATGGACGAGATTGACGCCGCTCTCGACTTCAAGAACGTCTCGATCGTGGCCAACTACATCAAGGGTCGCACCAGAAACGCGCAGTTCATCATCATCTCCCTCAGGAACAACATGTACGAGCTCGCGGACAGGCTCGTCGGCATCTACAAGCCATTCAACTTCTCGAAAACGTGCGTGCTCAATCCGAAGCCTCTCGAGAGGCGCCTCCAGGCTGCACACGGGATCGCGCCTCCCCCTCAGCCAGAGAAGAGGCTGCCATTGGAGGCTGTCCCGCTTGTGCTTCCTGCCGTTGAGTCTGTGGACGGGGAGAGGGAGGTGGACGACATTCCGTCGTGATCGGTACGCCATCCTCTGATTTGTCAATATTAGCCCATGAAATCGATGTTATTATTGTGTTACCTTTCGTTATTGAAATGCGTGTAAAAAAGGTCGTGTGTCATGTTTTAAATAAAATTTAATGTAATTTGGAAAA
>Polycelis_tenuis_(Pten_v3_48622_2_1) SMC4
AAATTTTATTAAATATTATACATAAAATGTTACTAAATTTTGTTTCATTTAATTTCACGATAACTCAATAAAGTAAATTGTGACACCCTTATCTCTGAGGGTCCATGCCACCATTACTCAGTTAAAACGTACATGATAATTAATCCAAAGAAACCAATGAAGCTACTATTTCTTCACAGGGTCAAATGATTGACATCTCTGGCGCAATAACAGGAGGTGGAAATGGCGCTATCCAGGGTAAAATTAGAACCAATATCAACAAAAGTTCGTCATCGTCGGGACCAATTTTTAAACACAGACATTTGGAACAGCAATACAAAGACAGGGAAGTCAGACTCAGTCAATTGGCCGAACGAATCGGTGACCTTTCGAACATGGTCGACGATCTCTCTCGGCGCATTAAAGACGGCCAACGCAAATTCAGAGAGTCACAAGTAAATGTTTTTTAATCAGTTAAATAAATGTAATTTCGTCCTTTACGGCTCGAGTCGGACCATTGCAGGCTCAGGAAGCGAATATTCTAATCCAGATTGAGTCCATAAAGAAAGCTATTAAAGATACTGAGTTTGATAAAGATCAATTTTCGATAATTGATGCATCGATTAATCAATTGGAAAAGGTTTTCGAAAAGGATAAAGTCAGAGTGGAGTATATCAAGAAAGAGGTGGATCAAATGAAGGACTGCATTGAAAATATGAAGATCACTAAATTAAGCTTTAACACTTCGACGATTGAGACGGTCCAGAAGAAAATAAAAGAGAAAGCCGATACACTGAAGAAGATCAATTTCAGTGTTAAAAACGCAGCCAAAATTGTATCTCGCAAGAAAAGTGATTTGGAACAACTTGTGAAGGATAAACAGAATCTAGAAAAAAATATGATAGAAATGGATAAAACTCTGCATGAGCTGGATGAACGAGCTTCGGACAACATTAAAGAATACGGAAAAACGAATTATGACGTTGAAGAATTAGCTAAAGTAAAGATTGCAATGGAAGAAGAACTTGCAAAGGCAACGGAAGAGTATAAAATCCTCGATCATAATCGCAAACAATCTCAACGATCCTTAGATGCAATGCAAGAAAAGTTGAATCAGATAACATGGAATATTAATCAAGTGAAAGACAACATCGCAAAATTGACAATATTCCACATTCCGGAAGAGTGCAAACCAGACGATGACGAAAATGACCCCTTTGTCGACATAATTGGCAGAAGTAACGAAGACATTATCCTGTACAGCTCTCAACCGAACTCACACGTTGGTCAAATCCTAAAGACATATACCGATGAGGAATTAGCAAGCTTCCAGCCAAACAAGATCGGCTATCAGGATCTCGAGGAGAGGATGGCCAAGGAAAAGCCGAATCTGGCAGCAATCGAAGAATATCGCCTCAAGGAAGAAATATACATGCAGCGGGCGACAGAATTGTCAGAGGTCACCAAAATTAGGGACAGCCAAAGACAGCAAATGGATCAGCTCAAGAAGCAGCGATTGGAGGAATTCCTGGCCGGATTTAATCTGATCTCGGACAAGCTCAAGGAAATATACCAGCTAATCACGATGGGGGGTGACGCCGAGCTCGAGCTGGTGGATACTCTTGACCCCTTCTCGGAGGGTATCGTATTCAGCGTGCGTCCGCCAAAGAAGTCCTGGAAGAACATCATTAACCTGTCTGGCGGGGAGAAGACTCTCTCCTCGTTGGCACTTGTGTTCGCCCTGCACCATTTCAAGCCGACCGCTTTCTACGTCATGGACGAGATCGACGCCGCACTCGACTTCAAGAATGTGACGATAGTGGCCAAATATATCAAGACTTGTACGAGGAACGCCCAGTTTATCATCATCTCACTCAGGAACAACATGTACGAGCTCGCGGACAGACTTGTCGGTATATACAAACCATTCAACTTCTCGAAGACGTGCCTGCTCAACCCGAAGCCCCTAGAGATGTGGCTCCTCGCATCGCACGGAATCGCACCTCTCTCTCAGCCAGAGAAGAGGCTACTATTGGAGACAGCATCGCCTACTACTGAATCTACCCAGGATGAGTCAAGCGGCCGTAAGTCGTGATTGTGCGCCTTCTTGTGTTTGTCTGTCTGTCAATGATGGTTAATATAACCAATGTTATC
>Schmidtea_mediterranea SMC4
TGAATAATTTGAATTTGGATTTAAAAATTACATTTTGATGGATGAAAATATAGATCCTAATTTTATTAATGAACTTAATTTAAAATATCCACAAATTATTGTAGAAGAAGCTCCTGAGCCTACTTTAAGTTATGATGTTCATGGTCCCCGACTTATAATTTCAAAAATTCATAATGAAAATTTTAAATCTTATGCCGGTACCAGAATTCTGGGCCCATTCCATAGAAATTTCGCTGCAGTGATTGGCCCTAATGGAAGTGGGAAAAGTAATGTAATTGATTCTCTTTTGTTTGTTTTCGGCTTCAGAGCCTCGAAAATTCGATCTAAAAAGCTAAATGTATTGATTCATAAAAGTGAATATTTCCCAAATATTCAAAGCTGTACTGTGAAAGTATATTTCCATAGAATTAAGCCAACCGGTGATGGTGATAATGATTTTGAAGTTATTCCAAATTCAGACTTTGTTGTTTCTCGTACAGCATTCAAAGATAATTCCAGTTATTTAAAGATAAATGACAAAAAAGCATCTACTAAAGAAGTGACACAGTTTTTAAAGAATCAAGGAATAGATTTAGACCACAATCGATTTTTAATTCTCCAAGGGGAAGTAGAACAAATCGCTCTAATGAAACCAAAAGCATTAACTGAATATGAGGATGGTTTGTTAGAATATCTCGAGGACATTATAGGATCTCATAGATTTAAAGAGCCTTTACAAATTTTATTTCAACGACTAGAAGAGCTCTGTGAATTGCGACAGGAAAAACTTAACCGTGTCAAAGTTGTAGGAAAAGAAAAGAAAGAACTGGAAAGTGTTCGAAACGAAGCTGTTAAATATTTACGTCTTTGCAATGAAATTGTAATTCGAAAAAATATATCCTTTCAATTGAAATTGCGGGAATTACTCACACTGGAGGAAACAGCTGTGGAAAAGCAAAATGAAGTCAAAGCTGAGTTGGATCAAATATCCAGTGAAATAGTGAAAGTCACTGAATTACGAGCCGAGAAAGAAAAAGAACTGAAAAAAACAACTCAACTCCACATAATGAAAGCCCAGCAATATGAAATATCTCAGAAAAAATTCCATGATCTGGAAGTTGAAGACACTGCATTACGGGATAAAAGGAAGCATTGCCGAAAGAAATTAGATGAAATCGCTACAACAATCAAACTTCGAGAAAAGGAAATAATTAAGTATCAAAATGTTCCTGAAGAATCGGTTGCGAGAATCGAACAGATGACTAATGACATTGCCAAACTCGAACAATTAAAGGTGAAAGAGACAGCAAATCACGAAAAAGCCCAAAGCGTTTTGAAAGAAGAAACTAACGAGTTACAGCAGAGTGCAGATCTAAAAATGGAAGAATTAGGAAAATATAAGGAATTATTGACGCAGCAACAAACTGAGCTAGCCTCCAAACAAACATCTCTCGATCTTTTATTGGGAACCAAAAAAGACGAAGCAGCTTATCATAACATAGAAGAACGATTGAAATTAACTCGACAAAATATTATTGGCAACAAAGAACATTACGATTCAAACATTAAAGAGATTCCAATAATGGAAAATGAATATAGAAAAATTACCGAAGAAATTGCAAAATTAAAAGAAATCGAAAAGAAGCTGAAATCGGAAGTAGATCAATTGAATCATTTATTGAAATCGCGTCAGTCTAAGGAAGTAATAATTTTTCACCGAAGTTTTCCTCATAAGGAAAATTTATATTGAATTCAGACCGAACATAAAGTTCTTAGTTTTTTAATGAATCAGCAATCATCGGGGAAATTGAAAGGTGTAATTGGACGTCTTGGCAATCTCTGTGCCATTTCTCCTAAATATGATGTAGCAGTTTCCACCGCATGCACTCGTTTGGATTCGATAATCACTGAAGATATAAACGATGCTCAGAAGTGTGTTGAACTGATGAAACTACACAAAATTGCTAGATCGACGTTTATTGGATTGAATAAAGTTATCCAATGGACAAAGAAAGCCAATGACAAATTCGTAGCTAATGTCAATATCCCGAGAGCATTTGATTTATTAACGATTCCCAATAACGATCACAGGGCGGTTTTGTATTTTGCTTTTCGTGATCTGTTATTGGCTAATAACGTTGAAGAAGCACGTCAAACCAATCAAAGAGCAATGAAATATCGAATTGTCACCTTAAATGGGGAATTAATTGAGGTGACCGGCTCCATGACAGGTGGTGGAAGTCGACAGGTCAGAGGCAAAATATGCACTGATGTAGCACAAATCCAGAAATCGACTCACAGGGACAGATCGTCCGGTAATTTCGAACCGAAATCCACAGAACAATCCCGTGATAGAAAAGAACAAGAACTGAATGATGTTATAAATCAAATTAATAATCTAAACGAAAAAGCCGAGTCGTTGAAAAATCGAATTCAAACAACTAAATTCTCTCAGAATAATTTACAAAATTTATTGAAAGATCTCCACCGAGATGAGGAAGATAATGAGAAAGAGTTGAATATTTTAGAAGGCAAATTGAAGGCTAATAAGCCCGATCCGAAAGCTGTAATATTACTGGAAACCGCCATTCAGAGCCTGAAAAAGAAATATGAAAAGGATTCTGTCAGAGTTGATTCCCTGAAAGAGGAAGTGAATAAAATAATTGAAGAAATCAAATCATTGGGCATTGCAAAATTAGGCACCATAAAGTCACGATTGGACGCTATCGATGAACAATATAGAGAGAAAACAGGCACACTTATAAAAATAAATATCGCAGTTAAAAAGGCAGAAAAGCTTACGGCAAAGTTAACAAATGATTTGCAAACTCTGGCATTAGAAAAGACTAAACACGAAGAAAATTATAAGGAAATGGATGCGACATTAAAGTTGTTGGAAAAGAAAGCCGGAGATACATTGGCTGAGTATCAAAAAATGAGTGAAGAAGTTCAAGTTCTCGTGAAACTAAAAGAAGAGCAATCAGTGGAAATTTCAAAAATCAATGAAAATTTACAGAAATCAAAACATATACATATACAGATTTCTAGGGATTTTGAGGAAAAGAAAGCAATGGTTGATCAAATTAAGTTGCGTATAAGGCAAATGAAAGACGACATAAAAAAATTAACATTTTATCCTCTTCCTGAAGGAGTTGAAGAAGATTCCGAGGATACTTCTTTTATGGATCTTATCGGAGAAAGTGGGGACATAAATATCTTCAGCTCACAAAAAGACTCCCACTCTGGAACGACATTAAAAGTGTACTCCAATGAAGAGTTATTGAAGTTTAAAAACCACCAAATCACCTATCAGGATATGGAAGATAAATTGAATAAGCAAAAACCAAATTTGGCTGCTATTGAAGAATATCGAATGAAAGAAGAACTATATATGTTAAGGGCAGCCGAATTGACAGAAGTAACCCAGTTTAGAGATCAACAAAGAGATCAATTAGAGAAAATGAAACGACAAAGACACCAGGAGTTTACTGCGGGATTTAACCTAATAACAACGAAACTCAAAGAAATGTACCAAATGATTACAATGGGAGGAGATGCAGAATTGGAACTCGTCGATTCATTGGATCCGTTTTCTGAAGGAATTTTATTCAGTGTCCGTCCACCGAAAAAGTCCTGGAAAAATATCAGTAATCTTTCCGGTGGAGAAAAAACCCTTTCATCATTGGCTCTTGTGTTTGCGTTGCATCATTTCAAGCCGACTCCGTTCTATGTGATGGATGAAATCGACGCAGCCTTGGATTTTAAGAACGTTTCAATTGTAGCTAACTATATCAAAGACCGAACGAAAAATGCTCAGTTCATAATCATTTCCCTCCGAAATAACATGTACGAATTAGCCGACTGTTTGATCGGTATTAATAAGCCGTTTAATTTCACGAAAACCTGCTTGCTTAATTTGAAAGCAGTCGATTGTTCTTTGCAGCATGTTTGTAACACTGAGAAACTACCACATCCGATGATTTTAAATCCAGCATCGCAAGCAGCATCTCAAGAAAAAAGTCCCATTGATAATGATGTGCAAATCGTAATTGATTAATAAATAAATTGTTTATATTTGTAAATGTTTTAATAATTTGTAATATATTTGTGTTTATTTATATTTTTATTGGTTTTTTACTGAATTGCATTTTTATATTTGTTAAAATGTATTTTGTTTGTATATGTTAAATTTTAATGAAATTTAAT
>Schmidtea_polychroa_(Spol_v3_79272_1_1) SMC4
GCACATCATAATCCTCATTGATTTTAACTAGCTAATCGAATAGCTTGAATGTATAGCACTTGAAAAAAAAGAAATAATGCATATATAGACAGACATAAATATATACAAACATTTACAAATATTACAACATAATTTTTATTCAATTATGATTGGCACATCTTTATCAATGGGAGACTTTTCTTGAGATGCTTGCGAAGGGACATTTGAAATCGGTTGGGTGGTTAGTATCTCAGTGTTAGGAACATGTTGTAGAGTAGAATCGAGAGCTTTCAGATTATGCAAACACGTTTTAGTGAAATTAAACGGTTTATCTATACCAACCAAACAGTCGGCTAATTCATACATGTTATTACGTAGTGAAATAATTATAAACTGAGCATTTTTCGTTCGGTCTTTGATATAATTAGCTACAATCGAAACGTTCTTGAAATCCAAGGCCGCGTCGATTTCATCCATCACGTAAAACGGAGTCGGCTTGAAATGATGCAACGCAAACACAAGAGCTAATGATGAAAGAGTTTTTTCTCCACCGGAAAGATTGCTGATGTTTTTCCAGGACTTTTTCGGCGGACGAACACTGAACAAAATTCCTTCAGAAAACGGGTCCAATGAATCGACAAGTTCCAATTCAGCATCTCCTCCCATTGTAATCATTTGATACATTTCTTTTAGTTTTGTGGTTATTAAATTAAACCCCGCGGTAAATTCCTGGTGTCTTTGTCGTTTCATTTTCTCCAATTGATCTCGTTGTTGATCTCTAAATTGAGTTACTTCTGTTAATTCAGTAGCTCTTAGCATATATATCTCTTCTTTCATTCGATATTCTTCAATGGCAGCCAGATTTGGTTTTTGTTTATTCAATTTATCCTCCATGTCTTGATAAGTGATTTGGTGGTTCTTAAACTTCAATAATTCTTCATTCGAGTATACCTTTAATGTCGTTCCTGAATGCGAGTCTTTTTGTGAGCTGAAAATATTCATATCTCCACTTTCACCGATAAGATCCATAAAAGAAGCATCGTCAGAATTTTCTTCAACTCCTTCAGGAAGAGGATAGAGTGTTAATTTTTTTATATCGTCTTTCATTTGTCTAATACGCAACTTAATTTGATCGACCATAGCTTTCTTATCTTCAAAATCCCTAGAAATTTGTAAATGTATCTGTTTGGATTTCTGTAAATCTTCATTAATTTTTGAAATTTCTGTTGATTGCTCTTCTTTAAGTTTCACTAGAACTTGAACTTCTTCACTCATTTTCTGATACTCAGCTAATGTTTCCAAAGCTTTGCTTTCTAACAACTTTAATGTTGTATCCATTTCCTTATAATTTTCTTCTTGTTTAGTCTTTTCTAACGCCAGAGTTTCCAATTCACTTGTTAATTTTCCAATAAGCTTTTCTGCTTTTTTAACAGCGATATTTATTTTTTTAAGCGTATCTGTTCTCTCTCTATATTGTTCATCGATGGCGTCCAATCGTGACTTGATAGCGCCCAATTTTGCAACTCCCAATGCTTTGATTTCTTCATTTATTTTATGCACTTCCTCTTTTAGGAAATCAACTTTCACGAAATCCTTGTCGTATTTCGTTTTCAGACTCTGAATGGCAATTTCCAATGATTTTACAGCTGTCGGATCAGGCTTATTAGCCTTCAACTTACCTTCTAAAATATTCAACTCTTTTCGATTTTCTTCCTCGTCTAGATGGAGATTTTTCAATAAATTTTGTAAATTATTCTGATCGATTTTAGTAGTTTGAATCCGATTTTTCAACGACTCAGCTTTTTCGTTTAAATTATTGATTTGCTGTAAAACATCATTCAGTTCTTGGTCTTTTCTATCACGGGATTGTTCTGTGGCATTTGGGTCGAGATTACCGGACGATCTGTTATCGTGAGCCGAGTTCTGGATTTGTGCTATATCAGTGCAGATTTTGCCTTTGATTTGTCGGGTTCCCCCGCCTGTCATGGGGCCGGCGGTCTCAATTAATTCCCCATTTAAAGTGGCAATTCGATATTTTATTCCTCTTTGATTGACTTGTCCTGCTTCTTTAATGTTTTCAGCCAATAACAAATCACGGAAAGCAAAATACAAAACCGCTCTGTGCTCGTTATTGGGAATTGTTAATAAATCAAACGCTCTTGGAATATTCATATGAACTACAAATTTCTCATTGGCTTTCTTTTCCCATTGGATAACTTTATTCAATCCAATAAACGATGATCTGGCAATTTTGTGCAATTTCATCAGTTCAACACACTTCTGAGCATCGTTTATATCTTTAGTGATTATCGAATCCAAACGACCGCATGCAGTGGAAACAGCGACATCATATTTAGGAGAAATGGCACAGAGATTACCAAGACGTCCAATTACACCTTTCAATTTTCCCAATGATTGCTGATTCATTAAAAAACTAAGAACTTTATTCTCGATTTCCTTAGATTGACGCGATTTCAATAAATAATTCAATTGGTCAACTTCCGATTTCAGCTTCTTTTCAATTTCTCTTAATTTTGCAATTTCTTCAGTAATTTTCCTATATTCATTTTCCATTTTTGGAATTTCTGTATTATTCGTATCATATTTTTCTTTGTTTCCAATAATATTTTGTCGAATGGATTTTAATCGTTCTTCTATGCTTCGATAAGCTGTTTCGTCTTTTTTGTTTCCTAATAAAAGATCGAGCGACGTTTGTTTGCTGGATAATTCAGTTTCTTGTCGTGTCAATAATTCCTGATATTTTCCTAATTCTTCCATTTTTAGATCTGCATTCTGCTGTAACCCTTTAGTTTCTTCCTTCAAAACACTCTGGGCCTTTACTTGATTAGCAGTCTCTGTCACTTTTAATTTTTCGAATTTAGCAATGTCATTGGTCATCTGTTGAATTCTCGCTGCAGATTCTTCGGGAACATTTTGATACTTAATCATTTCCTTTTCTCGAAGTTTGATTGTTGCAATGATTTCATCTAATTTCTTTCGGCAATGTTTCCTTTTATCCCGTAATGCGGTGTCCTCAATTTCAAGATTATGGAATTTTTTCTGGGAAATTTCATATTGCTGGACTTTCATAATGTGAAGTTGAGTTGTTTTTTTAAGTTCTTTTTCTTTCTCGGTTCGTAATTCAGTCACTTTAACTATTTCATTCGAAATTTGATCCAATTCAGATTTGACTTCATTTTGCTTTTCCACGGCTGTTTCTTCTAGTGTGAGTAATTCCCGCAATTTCAATTGAAAGGATATATTTTTTCTAATGACAATTTCATTGCATAGTCTTAGATATTTAACAGCTTCGTTTCGAACACTTTCCAGTTCTTTCTTTTCTTTTCCTACAACTTTGACACGATTAAGTTTTTCTTGTCGCAATTCACAAAGCTCTTCTAGTCGTTGAAATAAAATTTGTAAAGGCTCTTTAAATCTATGAGATCCAATAATGTCCTCTAGATATTCCAATAAACCATCCTCATATTCAGTTAATGCTTTTGGTTTCATTAAAGCGATTTGTTCTACTTCTCCCTGCAGGATTAGAAATCGATTGTGGTCTAAATCAATTCCCTGTTTCTTTAAAAAATCTGTCACTTCTTTAGTACTTGCCTTTTTGGCATTAATTTTTAAATGGCTAGAATTGTCTTTGAATGCTGTGCGAGAAACAACGAAATTTGAATTTGGAATAACTTCGAAATCCTGATCACCATCACCAGTTGCCTTAATTCTATGAAAATATACTTTAACAGTACAGTTTTGAATATTTGGAAAATATTCGCTTTTATGAATCAATACATTTAGCTTTTTAGATCGAATTTTTGAGGCTCTAAAGCCGAAAACAAACAAAAGAGAATCAATTACATTACTTTTTCCACTTCCGTTTGGACCAATCACTGCAGTAAAATTTCTATGGAATGGACCCAGAATTCTGGTACCGGCATAAGATTTAAAATTTTCGTTGTGAATCTTAGAAATTATAAGCCGAGGACCATGGACATCATAACTTAAAGTAGGTTCGGGAGCTTCTTCTACAACAATTTGTGGGTATTTTGAATTAAGTTGATTTATAAAATTAGGGTCTATATTTTCATCCATTAAAATAAAATTTTTAAATTGAATTTCAAATTATTT
